# Supplementary material for: In Silico and In Vitro Investigation of the Distribution and Expression of Key Genes in the Fucose Operon of Escherichia coli
Source: Microorganisms. 2023 May 11;11(5):1265. doi: 10.3390/microorganisms11051265 (PMC10221146; doi:10.3390/microorganisms11051265)
Supplement: Supplementary file 1 [file microorganisms-11-01265-s001.zip]

Archive with 3 entries (3 files):
- FigS1.png
- TableS1.xlsx
- TableS2_ANOVA.pdf
