# Supplementary material for: In Silico and In Vitro Investigation of the Distribution and Expression of Key Genes in the Fucose Operon of Escherichia coli
Source: Microorganisms. 2023 May 11;11(5):1265. doi: 10.3390/microorganisms11051265 (PMC10221146; doi:10.3390/microorganisms11051265)
Supplement: Supplementary file 1 [file microorganisms-11-01265-s001.zip › TableS1.xlsx]

## Sheet: Microarray_GEO_Data
Sample ID	Project ID	Project title	Strain	Sample title	GSM ID	Temp (C)	Growth phase	Hours of culturing	OD 600	N cells (cells/ml)	Culture Media	Antibiotic added	Mutant	Carbon Source	Value fucP	Rank fucP	Value fucI	Rank fucI
S001	P001	Hydrogen peroxide-scavenging enzymes AhpCF, KatE and KatG deficiency	Escherichia coli str. K-12 substr. MG1655	Hpx KO Untreated 1	GSM1356349	37			0.3		LB	No	Hpx Ko		62	7.75793	9.9204	78
S002	P001	Hydrogen peroxide-scavenging enzymes AhpCF, KatE and KatG deficiency	Escherichia coli str. K-12 substr. MG1655	Hpx KO Untreated 2	GSM1356350	37			0.3		LB	No	Hpx Ko		60	7.57077	9.53062	75
S003	P001	Hydrogen peroxide-scavenging enzymes AhpCF, KatE and KatG deficiency	Escherichia coli str. K-12 substr. MG1655	Hpx KO Untreated 3	GSM1356351	37			0.3		LB	No	Hpx Ko		60	7.56092	9.52598	75
S004	P001	Hydrogen peroxide-scavenging enzymes AhpCF, KatE and KatG deficiency	Escherichia coli str. K-12 substr. MG1655	WT Untreated 1	GSM1356325	37			0.3		LB	No	No		71	8.88019	10.7422	84
S005	P001	Hydrogen peroxide-scavenging enzymes AhpCF, KatE and KatG deficiency	Escherichia coli str. K-12 substr. MG1655	WT Untreated 2	GSM1356326	37			0.3		LB	No	No		70	8.71421	10.4696	82
S006	P001	Hydrogen peroxide-scavenging enzymes AhpCF, KatE and KatG deficiency	Escherichia coli str. K-12 substr. MG1655	WT Untreated 3	GSM1356327	37			0.3		LB	No	No		71	8.83439	10.5467	83
S007	P002	Stress factor RpoS regulon in exponential-phase bacteria	Escherichia coli str. K-12 substr. MG1655	Exp_WT_rep1	GSM247608	37	early log		0.3		LB	No	No		8.08857	28	8.77431	46
S008	P002	Stress factor RpoS regulon in exponential-phase bacteria	Escherichia coli str. K-12 substr. MG1655	Exp_WT_rep2	GSM247609	37	early log		0.3		LB	No	No		8.29901	29	8.81938	42
S009	P002	Stress factor RpoS regulon in exponential-phase bacteria	Escherichia coli str. K-12 substr. MG1655	Exp_WT_rep3	GSM247610	37	early log		0.3		LB	No	No		7.8279	24	8.85905	49
S010	P002	Stress factor RpoS regulon in exponential-phase bacteria	Escherichia coli str. K-12 substr. MG1655	Exp_rpoS_rep1	GSM247611	37	early log		0.3		LB	No	RpoS mutant		7.18611	20	8.14207	38
S011	P002	Stress factor RpoS regulon in exponential-phase bacteria	Escherichia coli str. K-12 substr. MG1655	Exp_rpoS_rep2	GSM247612	37	early log		0.3		LB	No	RpoS mutant		6.25914	13	7.98077	40
S012	P002	Stress factor RpoS regulon in exponential-phase bacteria	Escherichia coli str. K-12 substr. MG1655	Exp_rpoS_rep3	GSM247613	37	early log		0.3		LB	No	RpoS mutant		7.06736	19	8.10489	38
S013	P003	Increased cell membrane saturated fatty acid effect on Escherichia coli	Escherichia coli str. K-12 substr. MG1655	E. coli-DMSO-rep1	GSM462878		mid-log		0.6		LB	No	No		86	915	449.6	67
S014	P003	Increased cell membrane saturated fatty acid effect on Escherichia coli	Escherichia coli str. K-12 substr. MG1655	E. coli-DMSO-rep2	GSM462879		mid-log		0.6		LB	No	No		35	146.9	427.5	59
S015	P003	Increased cell membrane saturated fatty acid effect on Escherichia coli	Escherichia coli str. K-12 substr. MG1655	E. coli-DMSO-rep3	GSM462880		mid-log		0.6		LB	No	No		65	299.4	241.8	58
S016	P003	Increased cell membrane saturated fatty acid effect on Escherichia coli	Escherichia coli str. K-12 substr. MG1655	E. coli-CHIR-090-rep1	GSM462881		mid-log		0.6		LB	No	No		72	451.8	121.9	37
S017	P003	Increased cell membrane saturated fatty acid effect on Escherichia coli	Escherichia coli str. K-12 substr. MG1655	E. coli-CHIR-090-rep2	GSM462882		mid-log		0.6		LB	No	No		61	293.3	226.7	53
S018	P003	Increased cell membrane saturated fatty acid effect on Escherichia coli	Escherichia coli str. K-12 substr. MG1655	E. coli-CHIR-090-rep3	GSM462883		mid-log		0.6		LB	No	No		24	46.1	129.5	39
S019	P004	Indole-3-acetic acid effect on Escherichia coli	Escherichia coli str. K-12 substr. MG1655	biological rep1 sample a	GSM111413	37	log		1.2		M9	No	No	0.4% L-Arabinose	64	918.83	356.901	16
S020	P004	Indole-3-acetic acid effect on Escherichia coli	Escherichia coli str. K-12 substr. MG1655	biological rep1 sample b	GSM111414	37	log		1.2		M9	No	No	0.4% L-Arabinose	48	633.168	403.644	22
S021	P004	Indole-3-acetic acid effect on Escherichia coli	Escherichia coli str. K-12 substr. MG1655	biological rep2 sample a	GSM111415	37	log		1.2		M9	No	No	0.4% L-Arabinose	64	957.656	354.202	1
S022	P004	Indole-3-acetic acid effect on Escherichia coli	Escherichia coli str. K-12 substr. MG1655	biological rep2 sample b	GSM111416	37	log		1.2		M9	No	No	0.4% L-Arabinose	50	815.956	438.323	4
S023	P004	Indole-3-acetic acid effect on Escherichia coli	Escherichia coli str. K-12 substr. MG1655	biological rep3 sample a	GSM111417	37	log		1.2		M9	No	No	0.4% L-Arabinose	60	866.27	556.964	31
S024	P004	Indole-3-acetic acid effect on Escherichia coli	Escherichia coli str. K-12 substr. MG1655	biological rep3 sample b	GSM111418	37	log		1.2		M9	No	No	0.4% L-Arabinose	57	804.814	461.922	18
S025	P004	Indole-3-acetic acid effect on Escherichia coli	Escherichia coli str. K-12 substr. MG1655	biological rep1 sample a IAA	GSM111419	37	log		1.2		M9	No	No	0.4% L-Arabinose	62	811.052	278.075	13
S026	P004	Indole-3-acetic acid effect on Escherichia coli	Escherichia coli str. K-12 substr. MG1655	biological rep1 sample b IAA	GSM111420	37	log		1.2		M9	No	No	0.4% L-Arabinose	49	586.306	273.074	13
S027	P004	Indole-3-acetic acid effect on Escherichia coli	Escherichia coli str. K-12 substr. MG1655	biological rep2 sample a IAA	GSM111421	37	log		1.2		M9	No	No	0.4% L-Arabinose	65	980.731	577.366	32
S028	P004	Indole-3-acetic acid effect on Escherichia coli	Escherichia coli str. K-12 substr. MG1655	biological rep2 sample b IAA	GSM111422	37	log		1.2		M9	No	No	0.4% L-Arabinose	74	1183.58	419.186	17
S029	P004	Indole-3-acetic acid effect on Escherichia coli	Escherichia coli str. K-12 substr. MG1655	biological rep3 sample a IAA	GSM111423	37	log		1.2		M9	No	No	0.4% L-Arabinose	60	833.368	470.384	26
S030	P004	Indole-3-acetic acid effect on Escherichia coli	Escherichia coli str. K-12 substr. MG1655	biological rep3 sample b IAA	GSM111424	37	log		1.2		M9	No	No	0.4% L-Arabinose	58	799.133	368.136	13
S031	P005	Frag1 cells response to ionic and non-ionic hyperosmotic stress	Escherichia coli str. K-12 substr. MG1655	E. coli control, biological replicate 1	GSM306856	25			0.6		Davis media	No	No	0.1% glucose	42	16.1589	24.0973	55
S032	P005	Frag1 cells response to ionic and non-ionic hyperosmotic stress	Escherichia coli str. K-12 substr. MG1655	E. coli control (biological replicate 2)	GSM306857	25			0.6		Davis media	No	No	0.1% glucose	44	13.4487	12.4196	41
S033	P005	Frag1 cells response to ionic and non-ionic hyperosmotic stress	Escherichia coli str. K-12 substr. MG1655	E. coli sucrose hyperosmotic treatment (biological replicate 1)	GSM306858	25			0.6		Davis media	No	No	0.1% glucose	35	13.3066	29.3433	61
S034	P005	Frag1 cells response to ionic and non-ionic hyperosmotic stress	Escherichia coli str. K-12 substr. MG1655	E. coli sucrose hyperosmotic treatment (biological replicate 2)	GSM306859	25			0.6		Davis media	No	No	0.1% glucose	63	34.4794	33.0261	62
S035	P005	Frag1 cells response to ionic and non-ionic hyperosmotic stress	Escherichia coli str. K-12 substr. MG1655	E. coli NaCl hyperosmotic treatment (biological replicate 1)	GSM306860	25			0.6		Davis media	No	No	0.1% glucose	58	20.4074	14.2055	50
S036	P005	Frag1 cells response to ionic and non-ionic hyperosmotic stress	Escherichia coli str. K-12 substr. MG1655	E. coli NaCl hyperosmotic treatment (biological replicate 2)	GSM306861	25			0.6		Davis media	No	No	0.1% glucose	50	16.0713	19.4122	55
S037	P006	Steady-state external pH effect on enteric bacteria	Escherichia coli K-12 W3110	Aerobic pH 5.0 rep1	GSM101230	37	log		0.3		LBK(potassium modified)	No	No		19	35.2	206.9	51
S038	P006	Steady-state external pH effect on enteric bacteria	Escherichia coli K-12 W3110	Aerobic pH 5.0 rep2	GSM101231	37	log		0.3		LBK(potassium modified)	No	No		10	22	212.6	43
S039	P006	Steady-state external pH effect on enteric bacteria	Escherichia coli K-12 W3110	Aerobic pH 5.0 rep3	GSM101232	37	log		0.3		LBK(potassium modified)	No	No		11	31.3	307.8	51
S040	P006	Steady-state external pH effect on enteric bacteria	Escherichia coli K-12 W3110	Aerobic pH 5.0 rep4	GSM101233	37	log		0.3		LBK(potassium modified)	No	No		17	51.6	280.7	49
S041	P006	Steady-state external pH effect on enteric bacteria	Escherichia coli K-12 W3110	Aerobic pH 5.0 rep5	GSM101234	37	log		0.3		LBK(potassium modified)	No	No		20	54.6	340.6	55
S042	P006	Steady-state external pH effect on enteric bacteria	Escherichia coli K-12 W3110	Aerobic pH 7.0 rep1	GSM101235	37	log		0.3		LBK(potassium modified)	No	No		17	54.5	530.7	61
S043	P006	Steady-state external pH effect on enteric bacteria	Escherichia coli K-12 W3110	Aerobic pH 7.0 rep2	GSM101236	37	log		0.3		LBK(potassium modified)	No	No		46	216.3	647.5	69
S044	P006	Steady-state external pH effect on enteric bacteria	Escherichia coli K-12 W3110	Aerobic pH 7.0 rep3	GSM101237	37	log		0.3		LBK(potassium modified)	No	No		21	54.6	460.1	61
S045	P006	Steady-state external pH effect on enteric bacteria	Escherichia coli K-12 W3110	Aerobic pH 7.0 rep4	GSM101238	37	log		0.3		LBK(potassium modified)	No	No		13	26.1	628.6	67
S046	P006	Steady-state external pH effect on enteric bacteria	Escherichia coli K-12 W3110	Aerobic pH 7.0 rep5	GSM101239	37	log		0.3		LBK(potassium modified)	No	No		17	39.1	667.9	69
S047	P006	Steady-state external pH effect on enteric bacteria	Escherichia coli K-12 W3110	Aerobic pH 8.7 rep1	GSM101240	37	log		0.3		LBK(potassium modified)	No	No		18	52.6	785.8	72
S048	P006	Steady-state external pH effect on enteric bacteria	Escherichia coli K-12 W3110	Aerobic pH 8.7 rep2	GSM101241	37	log		0.3		LBK(potassium modified)	No	No		40	181.5	689.3	67
S049	P006	Steady-state external pH effect on enteric bacteria	Escherichia coli K-12 W3110	Aerobic pH 8.7 rep3	GSM101242	37	log		0.3		LBK(potassium modified)	No	No		15	29.7	479.3	63
S050	P006	Steady-state external pH effect on enteric bacteria	Escherichia coli K-12 W3110	Aerobic pH 8.7 rep4	GSM101243	37	log		0.3		LBK(potassium modified)	No	No		30	93.4	417.9	60
S051	P006	Steady-state external pH effect on enteric bacteria	Escherichia coli K-12 W3110	Aerobic pH 8.7 rep5	GSM101244	37	log		0.3		LBK(potassium modified)	No	No		31	105.7	717.5	70
S052	P007	DNA adenine methyltransferase and mismatch repair mutants	Escherichia coli K-12	Wildtype replicate 1	GSM63885	37	log	120' followed by 90'		200000000	M9_120_LB_90	No	No		29.147	27	39.1576	47
S053	P007	DNA adenine methyltransferase and mismatch repair mutants	Escherichia coli K-12	Wildtype replicate 2	GSM63886	37	log	120' followed by 90'		200000000	M9_120_LB_90	No	No		19.2305	2	36.4751	41
S054	P007	DNA adenine methyltransferase and mismatch repair mutants	Escherichia coli K-12	Wildtype replicate 3	GSM63887	37	log	120' followed by 90'		200000000	M9_120_LB_90	No	No		19.8254	2	37.667	45
S055	P007	DNA adenine methyltransferase and mismatch repair mutants	Escherichia coli K-12	dam mutant replicate 1	GSM63888	37	log	120' followed by 90'		200000000	M9_120_LB_90	No	dam mutant		25.5959	17	36.1359	45
S056	P007	DNA adenine methyltransferase and mismatch repair mutants	Escherichia coli K-12	dam mutant replicate 2	GSM63889	37	log	120' followed by 90'		200000000	M9_120_LB_90	No	dam mutant		22.1038	9	37.2061	44
S057	P007	DNA adenine methyltransferase and mismatch repair mutants	Escherichia coli K-12	dam mutant replicate 3	GSM63890	37	log	120' followed by 90'		200000000	M9_120_LB_90	No	dam mutant		18.3565	2	31.7783	35
S058	P007	DNA adenine methyltransferase and mismatch repair mutants	Escherichia coli K-12	mutS mutant replicate 1	GSM63894	37	log	120' followed by 90'		200000000	M9_120_LB_90	No	mutS mutant		20.626	6	34.2299	40
S059	P007	DNA adenine methyltransferase and mismatch repair mutants	Escherichia coli K-12	mutS mutant replicate 2	GSM63895	37	log	120' followed by 90'		200000000	M9_120_LB_90	No	mutS mutant		30.0842	28	45.6416	56
S060	P007	DNA adenine methyltransferase and mismatch repair mutants	Escherichia coli K-12	mutS mutant replicate 3	GSM63896	37	log	120' followed by 90'		200000000	M9_120_LB_90	No	mutS mutant		19.5184	3	37.0582	44
S061	P007	DNA adenine methyltransferase and mismatch repair mutants	Escherichia coli K-12	dam mutS mutant replicate 1	GSM63891	37	log	120' followed by 90'		200000000	M9_120_LB_90	No	dam mutS mutant		21.6076	9	36.7334	43
S062	P007	DNA adenine methyltransferase and mismatch repair mutants	Escherichia coli K-12	dam mutS mutant replicate 2	GSM63892	37	log	120' followed by 90'		200000000	M9_120_LB_90	No	dam mutS mutant		21.4904	6	40.6659	54
S063	P007	DNA adenine methyltransferase and mismatch repair mutants	Escherichia coli K-12	dam mutS mutant replicate 3	GSM63893	37	log	120' followed by 90'		200000000	M9_120_LB_90	No	dam mutS mutant		26.0629	19	30.265	31
S064	P008	UV exposure time course (ecoli_4.3)	Escherichia coli K-12. MG1655	20min UV treatment control, MG1655 in Davis+0.4%glu	GSM507	37	mid-log		0.4	0.4~2 X 108 cells/ml	Davis media	No	No	0.4% glucose	42	-0.138	-0.272	33
S065	P008	UV exposure time course (ecoli_4.3)	Escherichia coli K-12. MG1655	60min UV treatment control, MG1655 in Davis+0.4%glu	GSM511	37	mid-log		0.4	0.4~2 X 108 cells/ml	Davis media	No	No	0.4% glucose	5	-1.298	-0.537	23
S066	P008	UV exposure time course (ecoli_4.3)	Escherichia coli K-12. MG1655	5min after UV treatment 1, 40J, MG1655 in Davis+0.4%glu	GSM510	37	mid-log		0.4	0.4~2 X 108 cells/ml	Davis media	No	No	0.4% glucose	1	-3.42	-1.397	7
S067	P008	UV exposure time course (ecoli_4.3)	Escherichia coli K-12. MG1655	10min after UV treatment 1', 40J, MG1655 in Davis+0.4%glu	GSM506	37	mid-log		0.4	0.4~2 X 108 cells/ml	Davis media	No	No	0.4% glucose	15	-0.783	-0.389	31
S068	P008	UV exposure time course (ecoli_4.3)	Escherichia coli K-12. MG1655	20min after UV treatment 1', 40J, MG1655 in Davis+0.4%glu	GSM508	37	mid-log		0.4	0.4~2 X 108 cells/ml	Davis media	No	No	0.4% glucose	24	-0.568	-1.523	5
S069	P008	UV exposure time course (ecoli_4.3)	Escherichia coli K-12. MG1655	40min after UV treatment 1, 40J, MG1655 in Davis+0.4%glu	GSM509	37	mid-log		0.4	0.4~2 X 108 cells/ml	Davis media	No	No	0.4% glucose	57	0.065	-0.422	27
S070	P008	UV exposure time course (ecoli_4.3)	Escherichia coli K-12. MG1655	60min after UV treatment 1, 40J, MG1655 in Davis+0.4%glu	GSM512	37	mid-log		0.4	0.4~2 X 108 cells/ml	Davis media	No	No	0.4% glucose	23	-0.426	0.065	57
S071	P009	UV exposure time course (ecoli_8.0)	the isogenic lexA1 of MG1655	lexA vs. wt, before UV treatment, MG1655	GSM549	37	mid-log		0.4	0.4~2 X 108 cells/ml	Davis media	No	lexA mutant	0.4% glucose	37	-0.076	0.035	66
S072	P009	UV exposure time course (ecoli_8.0)	the isogenic lexA1 of MG1655	lexA 20' after NOuv vs. 0', MG1655	GSM542	37	mid-log		0.4	0.4~2 X 108 cells/ml	Davis media	No	lexA mutant	0.4% glucose	91	0.26	0.061	66
S073	P009	UV exposure time course (ecoli_8.0)	the isogenic lexA1 of MG1655	lexA 60' after NOuv vs. 0', MG1655	GSM543	37	mid-log		0.4	0.4~2 X 108 cells/ml	Davis media	No	lexA mutant	0.4% glucose	44	-0.048	0.143	74
S074	P009	UV exposure time course (ecoli_8.0)	the isogenic lexA1 of MG1655	lexA 5' after UV vs. 0', MG1655	GSM547	37	mid-log		0.4	0.4~2 X 108 cells/ml	Davis media	No	lexA mutant	0.4% glucose	84	0.197	0.028	56
S075	P009	UV exposure time course (ecoli_8.0)	the isogenic lexA1 of MG1655	lexA 10' after UV vs. 0', MG1655	GSM544	37	mid-log		0.4	0.4~2 X 108 cells/ml	Davis media	No	lexA mutant	0.4% glucose	74	0.085	0.017	59
S076	P009	UV exposure time course (ecoli_8.0)	the isogenic lexA1 of MG1655	lexA 20' after UV vs. 0', MG1655	GSM545	37	mid-log		0.4	0.4~2 X 108 cells/ml	Davis media	No	lexA mutant	0.4% glucose	51	0.01	0.043	59
S077	P009	UV exposure time course (ecoli_8.0)	the isogenic lexA1 of MG1655	lexA 40' after UV vs. 0', MG1655	GSM546	37	mid-log		0.4	0.4~2 X 108 cells/ml	Davis media	No	lexA mutant	0.4% glucose	68	0.104	0.102	67
S078	P009	UV exposure time course (ecoli_8.0)	the isogenic lexA1 of MG1655	lexA 60' after UV vs. 0', MG1655	GSM548	37	mid-log		0.4	0.4~2 X 108 cells/ml	Davis media	No	lexA mutant	0.4% glucose	84	0.324	0.12	64
S079	P010	Multiple bactericidal antibiotics	Escherichia coli K-12. MG1655	WT H2O2 1	GSM1356340	37			0.3		LB	H2O2	No		65	8.07113	10.3069	80
S080	P010	Multiple bactericidal antibiotics	Escherichia coli K-12. MG1655	WT H2O2 2	GSM1356341	37			0.3		LB	H2O2	No		64	7.96	9.74854	77
S081	P010	Multiple bactericidal antibiotics	Escherichia coli K-12. MG1655	WT H2O2 3	GSM1356342	37			0.3		LB	H2O2	No		60	7.549	9.70511	76
S082	P010	Multiple bactericidal antibiotics	Escherichia coli K-12. MG1655	WT Amp 1	GSM1356328	37			0.3		LB	Ampicillin	No		60	7.477	9.44415	75
S083	P010	Multiple bactericidal antibiotics	Escherichia coli K-12. MG1655	WT Amp 2	GSM1356329	37			0.3		LB	Ampicillin	No		60	7.553	9.44017	74
S084	P010	Multiple bactericidal antibiotics	Escherichia coli K-12. MG1655	WT Amp 3	GSM1356330	37			0.3		LB	Ampicillin	No		56	7.163	9.35996	74
S085	P010	Multiple bactericidal antibiotics	Escherichia coli K-12. MG1655	WT Gent 1	GSM1356331	37			0.3		LB	Gentamicin	No		69	8.71037	9.63739	76
S086	P010	Multiple bactericidal antibiotics	Escherichia coli K-12. MG1655	WT Gent 2	GSM1356332	37			0.3		LB	Gentamicin	No		70	8.819	9.403	74
S087	P010	Multiple bactericidal antibiotics	Escherichia coli K-12. MG1655	WT Gent 3	GSM1356333	37			0.3		LB	Gentamicin	No		71	8.906	9.309	74
S088	P010	Multiple bactericidal antibiotics	Escherichia coli K-12. MG1655	WT Kan 1	GSM1356334	37			0.3		LB	Kanamycin	No		62	7.811	9.56456	75
S089	P010	Multiple bactericidal antibiotics	Escherichia coli K-12. MG1655	WT Kan 2	GSM1356335	37			0.3		LB	Kanamycin	No		59	7.516	9.3072	74
S090	P010	Multiple bactericidal antibiotics	Escherichia coli K-12. MG1655	WT Kan 3	GSM1356336	37			0.3		LB	Kanamycin	No		62	7.7889	9.28076	73
S091	P010	Multiple bactericidal antibiotics	Escherichia coli K-12. MG1655	WT Nor 1	GSM1356337	37			0.3		LB	Norfloxacin	No		79	9.97033	11.1294	87
S092	P010	Multiple bactericidal antibiotics	Escherichia coli K-12. MG1655	WT Nor 2	GSM1356338	37			0.3		LB	Norfloxacin	No		75	9.43303	11.1976	87
S093	P010	Multiple bactericidal antibiotics	Escherichia coli K-12. MG1655	WT Nor 3	GSM1356339	37			0.3		LB	Norfloxacin	No		77	9.49791	11.1907	88
S094	P010	Multiple bactericidal antibiotics	Escherichia coli K-12. MG1655	WT Untreated 1	GSM1356325	37			0.3		LB	No	No		71	8.88019	10.7422	84
S095	P010	Multiple bactericidal antibiotics	Escherichia coli K-12. MG1655	WT Untreated 2	GSM1356326	37			0.3		LB	No	No		70	8.71421	10.4696	82
S096	P010	Multiple bactericidal antibiotics	Escherichia coli K-12. MG1655	WT Untreated 3	GSM1356327	37			0.3		LB	No	No		71	8.83439	10.5467	83
S097	P011	High temperature adapted strains	E. coli B strain Bc251, ( REL606)	Ancestor replicate 1	GSM247635	37	mid-log				Davis media	No	No	2.5% glucose	67	0.000358	0.000831	88
S098	P011	High temperature adapted strains	E. coli B strain Bc251, ( REL606)	Ancestor replicate 2	GSM247636	37	mid-log				Davis media	No	No	2.5% glucose	58	0.00023	0.000662	85
S099	P011	High temperature adapted strains	E. coli B strain Bc251, ( REL606	Ancestor replicate 3	GSM247637	37	mid-log				Davis media	No	No	2.5% glucose	62	0.000283	0.000616	82
S100	P011	High temperature adapted strains	E.coli REL1206	42-1, high temperature evolved line replicate 1	GSM247638	41.5	mid-log				Davis media	No	No	2.5% glucose	71	0.000364	0.000481	77
S101	P011	High temperature adapted strains	E.coli REL1206	42-1, high temperature evolved line replicate 2	GSM247639	41.5	mid-log				Davis media	No	No	2.5% glucose	46	0.000154	0.000388	74
S102	P011	High temperature adapted strains	E.coli REL1206	42-1, high temperature evolved line replicate 3	GSM247640	41.5	mid-log				Davis media	No	No	2.5% glucose	63	0.000283	0.000259	60
S103	P011	High temperature adapted strains	E.coli REL1206	42-2, high temperature evolved line replicate 1	GSM247641	41.5	mid-log				Davis media	No	No	2.5% glucose	64	0.000317	0.000772	87
S104	P011	High temperature adapted strains	E.coli REL1206	42-2, high temperature evolved line replicate 2	GSM247642	41.5	mid-log				Davis media	No	No	2.5% glucose	59	0.000238	0.000976	92
S105	P011	High temperature adapted strains	E.coli REL1206	42-2, high temperature evolved line replicate 3	GSM247643	41.5	mid-log				Davis media	No	No	2.5% glucose	61	0.000235	0.000984	93
S106	P011	High temperature adapted strains	E.coli REL1206	42-3, high temperature evolved line replicate 1	GSM247644	41.5	mid-log				Davis media	No	No	2.5% glucose	49	0.000171	0.000282	63
S107	P011	High temperature adapted strains	E.coli REL1206	42-3, high temperature evolved line replicate 2	GSM247645	41.5	mid-log				Davis media	No	No	2.5% glucose	57	0.000238	0.000484	76
S108	P011	High temperature adapted strains	E.coli REL1206	42-3, high temperature evolved line replicate 3	GSM247646	41.5	mid-log				Davis media	No	No	2.5% glucose	64	0.000297	0.000388	71
S109	P012	Escherichia coli biofilm development	E. coli K12 BW25113	E. coli K12 BW25113 w/t suspension after 4 hr of culturing	GSM88916	37		4 hrs			LB	No	No	0.2% glucose	31	95.6	454.2	71
S110	P012	Escherichia coli biofilm development	E. coli K12 BW25113	E. coli K12 BW25113 w/t suspension after 7 hr of culturing	GSM88917	37		7 hrs			LB	No	No	0.2% glucose	18	59.6	144.5	40
S111	P012	Escherichia coli biofilm development	E. coli K12 BW25113	E. coli K12 BW25113 w/t suspension after 15 hr of culturing	GSM88918	37		15 hrs			LB	No	No	0.2% glucose	13	61.8	77	17
S112	P012	Escherichia coli biofilm development	E. coli K12 BW25113	E. coli K12 BW25113 w/t suspension after 24 hr of culturing	GSM88919	37		24 hrs			LB	No	No	0.2% glucose	27	167.9	221.9	38
S113	P012	Escherichia coli biofilm development	E. coli K12 BW25113	E. coli K12 BW25113 w/t biofilm after 4 hr of culturing	GSM88912	37		4 hrs			LB	No	No	0.2% glucose	11	34.7	206.7	49
S114	P012	Escherichia coli biofilm development	E. coli K12 BW25113	E. coli K12 BW25113 w/t biofilm after 7 hr	GSM88913	37		7 hrs			LB	No	No	0.2% glucose	19	104.1	276.8	54
S115	P012	Escherichia coli biofilm development	E. coli K12 BW25113	E. coli K12 BW25113 w/t biofilm after 15 hr of culturing	GSM88914	37		15 hrs			LB	No	No	0.2% glucose	43	230	228	43
S116	P012	Escherichia coli biofilm development	E. coli K12 BW25113	E. coli K12 BW25113 w/t biofilm after 24 hr of culturing	GSM88915	37		24 hrs			LB	No	No	0.2% glucose	15	177.9	423.8	58
S117	P013	Tryptophan metabolism (ecoli_3.0)	E.coli W3110, wild type	cy_a4	GSM555					2-3 x 108cells	Vogel-Bonner min. media	No	No	0.2% glucose	57	0.01	-0.172	35
S118	P013	Tryptophan metabolism (ecoli_3.0)	E.coli CY15680 trpR2 ΔtrpEA2	cyc1 5’	GSM557					2-3 x 108cells	Vogel-Bonner min. media	No	No	0.2% glucose	37	-0.17	-0.266	29
S119	P013	Tryptophan metabolism (ecoli_3.0)	E.coli CY15680 trpR2 ΔtrpEA2	cyc2 15’	GSM558					2-3 x 108cells	Vogel-Bonner min. media	No	No	0.2% glucose	30	-0.214	-0.205	32
S120	P013	Tryptophan metabolism (ecoli_3.0)	E.coli CY15680 trpR2 ΔtrpEA2	cyc3 30’	GSM559					2-3 x 108cells	Vogel-Bonner min. media	No	No	0.2% glucose	28	-0.339	-0.228	37
S121	P013	Tryptophan metabolism (ecoli_3.0)	E.coli CY15680 trpR2 ΔtrpEA2	cyc4 60’	GSM560					2-3 x 108cells	Vogel-Bonner min. media	No	No	0.2% glucose	46	-0.151	-0.323	29
S122	P013	Tryptophan metabolism (ecoli_3.0)	E.coli CY15680 trpR2 ΔtrpEA2	cyd1 5’	GSM561					2-3 x 108cells	Vogel-Bonner min. media	No	No	0.2% glucose	52	-0.031	0.062	59
S123	P013	Tryptophan metabolism (ecoli_3.0)	E.coli CY15680 trpR2 ΔtrpEA2	cyd2 15’	GSM562					2-3 x 108cells	Vogel-Bonner min. media	No	No	0.2% glucose	60	0.094	-0.043	50
S124	P013	Tryptophan metabolism (ecoli_3.0)	E.coli CY15680 trpR2 ΔtrpEA2	cyd3 30’	GSM563					2-3 x 108cells	Vogel-Bonner min. media	No	No	0.2% glucose	34	-0.247	-0.171	39
S125	P013	Tryptophan metabolism (ecoli_3.0)	E.coli CY15680 trpR2 ΔtrpEA2	cyd4 60’	GSM564					2-3 x 108cells	Vogel-Bonner min. media	No	No	0.2% glucose	62	0.119	-0.096	48
S126	P014	Carbon source quality effect on gene expression	Escherichia coli K-12. MG1655	glucose1	GSM37063	37	mid-log		0.2		MOPS min. media	No	No	0.1% glucose	5.3	3	188.1	44
S127	P014	Carbon source quality effect on gene expression	Escherichia coli K-12. MG1655	glucose2	GSM37064	37	mid-log		0.2		MOPS min. media	No	No	0.1% glucose	15.2	5	66.8	19
S128	P014	Carbon source quality effect on gene expression	Escherichia coli K-12. MG1655	glucose3	GSM37065	37	mid-log		0.2		MOPS min. media	No	No	0.1% glucose	11.8	3	281	46
S129	P014	Carbon source quality effect on gene expression	Escherichia coli K-12. MG1655	glucose4	GSM37066	37	mid-log		0.2		MOPS min. media	No	No	0.1% glucose	154.6	34	91.4	24
S130	P014	Carbon source quality effect on gene expression	Escherichia coli K-12. MG1655	glucose5	GSM37067	37	mid-log		0.2		MOPS min. media	No	No	0.1% glucose	19.1	7	59.2	20
S131	P014	Carbon source quality effect on gene expression	Escherichia coli K-12. MG1655	glycerol1	GSM37068	37	mid-log		0.2		MOPS min. media 0.1% glucose	No	No	glycerol equiv to 0.1% glucose	23.1	7	228.4	41
S132	P014	Carbon source quality effect on gene expression	Escherichia coli K-12. MG1655	glycerol2	GSM37069	37	mid-log		0.2		MOPS min. media	No	No	glycerol equiv to 0.1% glucose	11.8	6	328.3	52
S133	P014	Carbon source quality effect on gene expression	Escherichia coli K-12. MG1655	succinate1	GSM37070	37	mid-log		0.2		MOPS min. media	No	No	succinate equiv to 0.1% glucose	105.5	28	330.8	52
S134	P014	Carbon source quality effect on gene expression	Escherichia coli K-12. MG1655	succinate2	GSM37071	37	mid-log		0.2		MOPS min. media	No	No	succinate equiv to 0.1% glucose	10.7	2	509	58
S135	P014	Carbon source quality effect on gene expression	Escherichia coli K-12. MG1655	alanine1	GSM37072	37	mid-log		0.2		MOPS min. media	No	No	Alanine equiv to 0.1% glucose	51.2	14	538.4	61
S136	P014	Carbon source quality effect on gene expression	Escherichia coli K-12. MG1655	alanine2	GSM37073	37	mid-log		0.2		MOPS min. media	No	No	Alanine equiv to 0.1% glucose	118.5	22	380.1	49
S137	P014	Carbon source quality effect on gene expression	Escherichia coli K-12. MG1655	acetate1	GSM37074	37	mid-log		0.2		MOPS min. media	No	No	Acetate equiv to 0.1% glucose	136.8	31	522	60
S138	P014	Carbon source quality effect on gene expression	Escherichia coli K-12. MG1655	acetate2	GSM37075	37	mid-log		0.2		MOPS min. media	No	No	Acetate equiv to 0.1% glucose	154.1	31	482.5	56
S139	P014	Carbon source quality effect on gene expression	Escherichia coli K-12. MG1655	proline1	GSM37076	37	mid-log		0.2		MOPS min. media	No	No	Proline equiv to 0.1% glucose	110.5	25	588.5	61
S140	P014	Carbon source quality effect on gene expression	Escherichia coli K-12. MG1655	proline2	GSM37077	37	mid-log		0.2		MOPS min. media	No	No	Proline equiv to 0.1% glucose	64.2	18	519.9	59
S141	P015	DNA gyrase inhibition effect on recA, topA, and dnaC mutants: time course	Escherichia coli K-12. MG1655	Transcriptional consequences of DNA gyrase inhibition (wild type, 5min)	GSM99380				0.4		Vogel-Bonner min. media	No	No	0.2% glucose	-0.03	45	-0.03	45
S142	P015	DNA gyrase inhibition effect on recA, topA, and dnaC mutants: time course	Escherichia coli K-12. MG1655	Transcriptional consequences of DNA gyrase inhibition (Wild type 10 min treat)	GSM99384				0.4		Vogel-Bonner min. media	No	No	0.2% glucose	0.49	85	0.49	85
S143	P015	DNA gyrase inhibition effect on recA, topA, and dnaC mutants: time course	Escherichia coli K-12. MG1655	Transcriptional consequences of DNA gyrase inhibition (wild type, 15 min treat)	GSM99386				0.4		Vogel-Bonner min. media	No	No	0.2% glucose	0.21	70	0.21	70
S144	P015	DNA gyrase inhibition effect on recA, topA, and dnaC mutants: time course	Escherichia coli K-12. MG1655	Transcriptional consequences of DNA gyrase inhibition (wild type, 20min treatment)	GSM99389				0.4		Vogel-Bonner min. media	No	No	0.2% glucose	0.45	92	0.45	92
S145	P015	DNA gyrase inhibition effect on recA, topA, and dnaC mutants: time course	Escherichia coli K-12. MG1655	Transcriptional consequences of DNA gyrase inhibition (recA-, 5min)	GSM99390				0.4		Vogel-Bonner min. media	No	No	0.2% glucose	0.1	62	0.1	62
S146	P015	DNA gyrase inhibition effect on recA, topA, and dnaC mutants: time course	Escherichia coli K-12. MG1655	Transcriptional consequences of DNA gyrase inhibition (recA-, 10min)	GSM99391				0.4		Vogel-Bonner min. media	No	No	0.2% glucose	-1.03	5	-1.03	5
S147	P015	DNA gyrase inhibition effect on recA, topA, and dnaC mutants: time course	Escherichia coli K-12. MG1655	Transcriptional consequences of DNA gyrase inhibition (recA-, 15min)	GSM99392				0.4		Vogel-Bonner min. media	No	No	0.2% glucose	-0.05	44	-0.05	44
S148	P015	DNA gyrase inhibition effect on recA, topA, and dnaC mutants: time course	Escherichia coli K-12. MG1655	Transcriptional consequences of DNA gyrase inhibition (recA-, 20min)	GSM99393				0.4		Vogel-Bonner min. media	No	No	0.2% glucose	-0.32	24	-0.32	24
S149	P015	DNA gyrase inhibition effect on recA, topA, and dnaC mutants: time course	Escherichia coli K-12. MG1655	Transcriptional consequences of DNA gyrase inhibition (topA-, 5min)	GSM99394				0.4		Vogel-Bonner min. media	No	No	0.2% glucose	0.06	61	0.06	61
S150	P015	DNA gyrase inhibition effect on recA, topA, and dnaC mutants: time course	Escherichia coli K-12. MG1655	Transcriptional consequences of DNA gyrase inhibition (topA-, 10min)	GSM99395				0.4		Vogel-Bonner min. media	No	No	0.2% glucose	-0.12	36	-0.12	36
S151	P015	DNA gyrase inhibition effect on recA, topA, and dnaC mutants: time course	Escherichia coli K-12. MG1655	Transcriptional consequences of DNA gyrase inhibition (topA-, 15min)	GSM99396				0.4		Vogel-Bonner min. media	No	No	0.2% glucose	0.06	59	0.06	59
S152	P015	DNA gyrase inhibition effect on recA, topA, and dnaC mutants: time course	Escherichia coli K-12. MG1655	Transcriptional consequences of DNA gyrase inhibition (topA-, 20min)	GSM99397				0.4		Vogel-Bonner min. media	No	No	0.2% glucose	-0.02	46	-0.02	46
S153	P015	DNA gyrase inhibition effect on recA, topA, and dnaC mutants: time course	Escherichia coli K-12. MG1655	Transcriptional consequences of DNA gyrase inhibition (dnaC(Ts), 5min)	GSM99398				0.4		Vogel-Bonner min. media	No	No	0.2% glucose	0.11	66	0.11	66
S154	P015	DNA gyrase inhibition effect on recA, topA, and dnaC mutants: time course	Escherichia coli K-12. MG1655	Transcriptional consequences of DNA gyrase inhibition (dnaC(Ts), 10min)	GSM99399				0.4		Vogel-Bonner min. media	No	No	0.2% glucose	0.21	80	0.21	80
S155	P015	DNA gyrase inhibition effect on recA, topA, and dnaC mutants: time course	Escherichia coli K-12. MG1655	Transcriptional consequences of DNA gyrase inhibition (dnaC(Ts), 15min)	GSM99400				0.4		Vogel-Bonner min. media	No	No	0.2% glucose	-0.11	34	-0.11	34
S156	P015	DNA gyrase inhibition effect on recA, topA, and dnaC mutants: time course	Escherichia coli K-12. MG1655	Transcriptional consequences of DNA gyrase inhibition (dnaC(Ts), 20min)	GSM99401				0.4		Vogel-Bonner min. media	No	No	0.2% glucose	0.04	61	0.04	61
S157	P016	Escherichia coli O157:H7 response to cinnamaldehyde: time course	E. coli O157:H7	E. coli O157:H7 at 2 h control biological rep1	GSM999245	37	log		0.65		Brain heart infusion broth	No	No		2.64	16	3.92	47
S158	P016	Escherichia coli O157:H7 response to cinnamaldehyde: time course	E. coli O157:H7	E. coli O157:H7 at 2 h control biological rep2	GSM999246	37	log		0.65		Brain heart infusion broth	No	No		3.25	31	3.8	44
S159	P016	Escherichia coli O157:H7 response to cinnamaldehyde: time course	E. coli O157:H7	E. coli O157:H7 at 4 h control biological rep1	GSM999247	37	log		0.65		Brain heart infusion broth	No	No		3.19	32	3.76	45
S160	P016	Escherichia coli O157:H7 response to cinnamaldehyde: time course	E. coli O157:H7	E. coli O157:H7 at 4 h control biological rep2	GSM999248	37	log		0.65		Brain heart infusion broth	No	No		3.15	40	3.97	53
S161	P016	Escherichia coli O157:H7 response to cinnamaldehyde: time course	E. coli O157:H7	E. coli O157:H7 at 2 h cinnamaldehyde treatment biological rep1	GSM999249	37	log		0.65		Brain heart infusion broth	No	No		3.37	37	3.7	44
S162	P016	Escherichia coli O157:H7 response to cinnamaldehyde: time course	E. coli O157:H7	E. coli O157:H7 at 2 h cinnamaldehyde treatment biological rep2	GSM999250	37	log		0.65		Brain heart infusion broth	No	No		3.98	44	3.13	23
S163	P016	Escherichia coli O157:H7 response to cinnamaldehyde: time course	E. coli O157:H7	E. coli O157:H7 at 4 h cinnamaldehyde treatment biological rep1	GSM999251	37	log		0.65		Brain heart infusion broth	No	No		3.03	38	3.63	48
S164	P016	Escherichia coli O157:H7 response to cinnamaldehyde: time course	E. coli O157:H7	E. coli O157:H7 at 4 h cinnamaldehyde treatment biological rep2	GSM999252	37	log		0.65		Brain heart infusion broth	No	No		2.71	31	3.74	49
S165	P017	Gentamicin effect on fur-deficient cells	Escherichia coli K-12. MG1655	Fur KO Gent 1	GSM1356346	37			0.3		LB	Gentamicin	Fur Ko		8.15318	64	9.71985	76
S166	P017	Gentamicin effect on fur-deficient cells	Escherichia coli K-12. MG1655	Fur KO Gent 2	GSM1356347	37			0.3		LB	Gentamicin	Fur Ko		8.06156	64	9.63734	75
S167	P017	Gentamicin effect on fur-deficient cells	Escherichia coli K-12. MG1655	Fur KO Gent 3	GSM1356348	37			0.3		LB	Gentamicin	Fur Ko		8.12195	64	9.76455	76
S168	P017	Gentamicin effect on fur-deficient cells	Escherichia coli K-12. MG1655	WT Gent 1	GSM1356331	37			0.3		LB	Gentamicin	No		8.71037	69	9.63739	76
S169	P017	Gentamicin effect on fur-deficient cells	Escherichia coli K-12. MG1655	WT Gent 2	GSM1356332	37			0.3		LB	Gentamicin	No		8.81913	70	9.403	74
S170	P017	Gentamicin effect on fur-deficient cells	Escherichia coli K-12. MG1655	WT Gent 3	GSM1356333	37			0.3		LB	Gentamicin	No		8.90624	71	9.309	74
S171	P017	Gentamicin effect on fur-deficient cells	Escherichia coli K-12. MG1655	Fur KO Untreated 1	GSM1356343	37			0.3		LB	No	Fur Ko		8.0166	63	10.4507	81
S172	P017	Gentamicin effect on fur-deficient cells	Escherichia coli K-12. MG1655	Fur KO Untreated 2	GSM1356344	37			0.3		LB	No	Fur Ko		8.19252	65	10.3594	81
S173	P017	Gentamicin effect on fur-deficient cells	Escherichia coli K-12. MG1655	Fur KO Untreated 3	GSM1356345	37			0.3		LB	No	Fur Ko		8.13462	64	10.2064	80
S174	P017	Gentamicin effect on fur-deficient cells	Escherichia coli K-12. MG1655	WT Untreated 1	GSM1356325	37			0.3		LB	No	No		8.88019	71	10.7422	84
S175	P017	Gentamicin effect on fur-deficient cells	Escherichia coli K-12. MG1655	WT Untreated 2	GSM1356326	37			0.3		LB	No	No		8.71421	70	10.4696	82
S176	P017	Gentamicin effect on fur-deficient cells	Escherichia coli K-12. MG1655	WT Untreated 3	GSM1356327	37			0.3		LB	No	No		8.83439	71	10.5467	83
S177	P018	Tryptophan metabolism (ecoli_4.3)	E.coli W3110, wild type	5' vs 0' in minimal medium +0.2% glu	GSM515					2–5 × 109 cells	Vogel-Bonner min. media	No	No	0.2% glucose	-0.362	38	-0.135	50
S178	P018	Tryptophan metabolism (ecoli_4.3)	E.coli W3110, wild type	15' vs 0' in minimal medium +0.2% glu	GSM516					2–5 × 109 cells	Vogel-Bonner min. media	No	No	0.2% glucose	-0.481	35	-0.219	49
S179	P018	Tryptophan metabolism (ecoli_4.3)	E.coli W3110, wild type	30' vs 0' in minimal medium +0.2% glu	GSM517					2–5 × 109 cells	Vogel-Bonner min. media	No	No	0.2% glucose	-0.255	42	0.014	56
S180	P018	Tryptophan metabolism (ecoli_4.3)	E.coli W3110, wild type	60' vs 0' in minimal medium +0.2% glu, II	GSM519					2–5 × 109 cells	Vogel-Bonner min. media	No	No	0.2% glucose	-0.176	48	-0.179	48
S181	P018	Tryptophan metabolism (ecoli_4.3)	E.coli CY15680 trpR2 ΔtrpEA2	5'+50ug/ml Trp vs 0' in min med +0.2% glu	GSM531					2–5 × 109 cells	Vogel-Bonner min. media	No	No	0.2% glucose	-0.319	35	-0.144	45
S182	P018	Tryptophan metabolism (ecoli_4.3)	E.coli CY15680 trpR2 ΔtrpEA2	15'+50ug/ml Trp vs 0' in min med +0.2% glu	GSM532					2–5 × 109 cells	Vogel-Bonner min. media	No	No	0.2% glucose	-0.669	16	0.128	59
S183	P018	Tryptophan metabolism (ecoli_4.3)	E.coli CY15680 trpR2 ΔtrpEA2	30'+50ug/ml Trp vs 0' in min med +0.2% glu	GSM533					2–5 × 109 cells	Vogel-Bonner min. media	No	No	0.2% glucose	-0.434	28	-0.011	51
S184	P018	Tryptophan metabolism (ecoli_4.3)	E.coli CY15680 trpR2 ΔtrpEA2	60'+50ug/ml Trp vs 0' in min med +0.2% glu	GSM534					2–5 × 109 cells	Vogel-Bonner min. media	No	No	0.2% glucose	-0.356	32	-0.015	52
S185	P018	Tryptophan metabolism (ecoli_4.3)	E.coli CY15680 trpR2 ΔtrpEA2	60' vs. 0', 50 ug/ml tryptophan, minimal +02% glu	GSM565					2–5 × 109 cells	Vogel-Bonner min. media	No	No	0.2% glucose	0.044	58	0.006	54
S186	P019	Escherichia coli response to the arylamide compound PMX 10070: time course	E. coli D31	E. coli control at time=20 min, rep 1	GSM770862				0.4 then diluted 2-fold		LB	No	No		606.9	78	232.57	63
S187	P019	Escherichia coli response to the arylamide compound PMX 10070: time course	E. coli D31	E. coli control at time=20 min, rep 2	GSM770863				0.4 then diluted 2-fold		LB	No	No		676.88	79	212.51	62
S188	P019	Escherichia coli response to the arylamide compound PMX 10070: time course	E. coli D31	E. coli control at time=20 min, rep 3	GSM770864				0.4 then diluted 2-fold		LB	No	No		606.26	78	230.78	63
S189	P019	Escherichia coli response to the arylamide compound PMX 10070: time course	E. coli D31	E. coli control at time=60 min, rep 1	GSM770871				0.4 then diluted 2-fold		LB	No	No		527.51	75	177.19	59
S190	P019	Escherichia coli response to the arylamide compound PMX 10070: time course	E. coli D31	E. coli control at time=60 min, rep 2	GSM770872				0.4 then diluted 2-fold		LB	No	No		501.77	74	206.08	61
S191	P019	Escherichia coli response to the arylamide compound PMX 10070: time course	E. coli D31	E. coli control at time=60 min, rep 3	GSM770873				0.4 then diluted 2-fold		LB	No	No		572.3	76	243.55	63
S192	P019	Escherichia coli response to the arylamide compound PMX 10070: time course	E. coli D31	E. coli PMX 10070 treatment at time=20 min, rep 1	GSM770865				0.4 then diluted 2-fold		LB	8.75 μg/ml PMX 10070	No		705.27	79	276.58	64
S193	P019	Escherichia coli response to the arylamide compound PMX 10070: time course	E. coli D31	E. coli PMX 10070 treatment at time=20 min, rep 2	GSM770866				0.4 then diluted 2-fold		LB	8.75 μg/ml PMX 10070	No		637.57	78	231.83	61
S194	P019	Escherichia coli response to the arylamide compound PMX 10070: time course	E. coli D31	E. coli PMX 10070 treatment at time=20 min, rep 3	GSM770867				0.4 then diluted 2-fold		LB	8.75 μg/ml PMX 10070	No		940.48	83	230.8	61
S195	P019	Escherichia coli response to the arylamide compound PMX 10070: time course	E. coli D31	E. coli PMX 10070 treatment at time=60 min, rep 1	GSM770874				0.4 then diluted 2-fold		LB	8.75 μg/ml PMX 10070	No		831.59	81	350.84	68
S196	P019	Escherichia coli response to the arylamide compound PMX 10070: time course	E. coli D31	E. coli PMX 10070 treatment at time=60 min, rep 2	GSM770875				0.4 then diluted 2-fold		LB	8.75 μg/ml PMX 10070	No		608.36	77	261.51	65
S197	P019	Escherichia coli response to the arylamide compound PMX 10070: time course	E. coli D31	E. coli PMX 10070 treatment at time=60 min, rep 3	GSM770876				0.4 then diluted 2-fold		LB	8.75 μg/ml PMX 10070	No		653.02	78	237.5	63
S198	P019	Escherichia coli response to the arylamide compound PMX 10070: time course	E. coli D31	E. coli Polymyxin B treatment at time=20 min, rep 1	GSM770868				0.4 then diluted 2-fold		LB	0.39 μg/ml polymyxin B	No		599.58	77	209.07	61
S199	P019	Escherichia coli response to the arylamide compound PMX 10070: time course	E. coli D31	E. coli Polymyxin B treatment at time=20 min, rep 2	GSM770869				0.4 then diluted 2-fold		LB	0.39 μg/ml polymyxin B	No		514.2	75	190.43	60
S200	P019	Escherichia coli response to the arylamide compound PMX 10070: time course	E. coli D31	E. coli Polymyxin B treatment at time=20 min, rep 3	GSM770870				0.4 then diluted 2-fold		LB	0.39 μg/ml polymyxin B	No		416.94	72	193.85	61
S201	P019	Escherichia coli response to the arylamide compound PMX 10070: time course	E. coli D31	E. coli Polymyxin B treatment at time=60 min, rep 1	GSM770877				0.4 then diluted 2-fold		LB	0.39 μg/ml polymyxin B	No		497.59	74	219.59	61
S202	P019	Escherichia coli response to the arylamide compound PMX 10070: time course	E. coli D31	E. coli Polymyxin B treatment at time=60 min, rep 2	GSM770878				0.4 then diluted 2-fold		LB	0.39 μg/ml polymyxin B	No		521.18	74	238.64	62
S203	P019	Escherichia coli response to the arylamide compound PMX 10070: time course	E. coli D31	E. coli Polymyxin B treatment at time=60 min, rep 3	GSM770879				0.4 then diluted 2-fold		LB	0.39 μg/ml polymyxin B	No		505.62	74	256.4	63
S204	P20	Heat shock factor sigma32 overexpression: time course	Channel 1: MG1655 PhtpG::lacZ delta lacX74/ptrc99A (control vector) Channel 2: MG1655 PhtpG::lacZ delta lacX74/pTG2 (vector carrying inducible Ptrc::rpoH)	EC18n177 RpoH 0 min Time course 1	GSM98717	30	mid-log				M9 complete	ampicillin (100 μg/mL), and/or kanamycin (30 μg/mL)	No	0.2% glucose	-0.100611	28	0.0704218	65
S205	P20	Heat shock factor sigma32 overexpression: time course	Channel 1: MG1655 PhtpG::lacZ delta lacX74/ptrc99A (control vector) Channel 2: MG1655 PhtpG::lacZ delta lacX74/pTG2 (vector carrying inducible Ptrc::rpoH)	EC18n167 RpoH 0 min Time course 2	GSM98722	30	mid-log				M9 complete	ampicillin (100 μg/mL), and/or kanamycin (30 μg/mL)	No	0.2% glucose	0.0314375	55	-0.0521728	40
S206	P20	Heat shock factor sigma32 overexpression: time course	Channel 1: MG1655 PhtpG::lacZ delta lacX74/ptrc99A (control vector) Channel 2: MG1655 PhtpG::lacZ delta lacX74/pTG2 (vector carrying inducible Ptrc::rpoH)	EC18n182 RpoH 0 min Time course 3	GSM98727	30	mid-log				M9 complete	ampicillin (100 μg/mL), and/or kanamycin (30 μg/mL)	No	0.2% glucose	0.251829	85	0.294754	87
S207	P20	Heat shock factor sigma32 overexpression: time course	Channel 1: MG1655 PhtpG::lacZ delta lacX74/ptrc99A (control vector) Channel 2: MG1655 PhtpG::lacZ delta lacX74/pTG2 (vector carrying inducible Ptrc::rpoH)	EC18n178 RpoH 2.5 min Time course 1	GSM98718	30	mid-log				M9 complete	ampicillin (100 μg/mL), and/or kanamycin (30 μg/mL)	No	0.2% glucose	0.297616	91	0.087303	67
S208	P20	Heat shock factor sigma32 overexpression: time course	Channel 1: MG1655 PhtpG::lacZ delta lacX74/ptrc99A (control vector) Channel 2: MG1655 PhtpG::lacZ delta lacX74/pTG2 (vector carrying inducible Ptrc::rpoH)	EC18n168 RpoH 2.5 min Time course 2	GSM98723	30	mid-log				M9 complete	ampicillin (100 μg/mL), and/or kanamycin (30 μg/mL)	No	0.2% glucose	-0.156909	23	0.0464633	58
S209	P20	Heat shock factor sigma32 overexpression: time course	Channel 1: MG1655 PhtpG::lacZ delta lacX74/ptrc99A (control vector) Channel 2: MG1655 PhtpG::lacZ delta lacX74/pTG2 (vector carrying inducible Ptrc::rpoH)	EC18n183 RpoH 2.5 min Time course 3	GSM98728	30	mid-log				M9 complete	ampicillin (100 μg/mL), and/or kanamycin (30 μg/mL)	No	0.2% glucose	0.218765	84	0.0693802	62
S210	P20	Heat shock factor sigma32 overexpression: time course	Channel 1: MG1655 PhtpG::lacZ delta lacX74/ptrc99A (control vector) Channel 2: MG1655 PhtpG::lacZ delta lacX74/pTG2 (vector carrying inducible Ptrc::rpoH)	EC18n179 RpoH 5 min Time course 1	GSM98719	30	mid-log				M9 complete	ampicillin (100 μg/mL), and/or kanamycin (30 μg/mL)	No	0.2% glucose	0.251197	89	0.198655	84
S211	P20	Heat shock factor sigma32 overexpression: time course	Channel 1: MG1655 PhtpG::lacZ delta lacX74/ptrc99A (control vector) Channel 2: MG1655 PhtpG::lacZ delta lacX74/pTG2 (vector carrying inducible Ptrc::rpoH)	EC18n169 RpoH 5 min Time course 2	GSM98724	30	mid-log				M9 complete	ampicillin (100 μg/mL), and/or kanamycin (30 μg/mL)	No	0.2% glucose	0.464329	94	0.119951	67
S212	P20	Heat shock factor sigma32 overexpression: time course	Channel 1: MG1655 PhtpG::lacZ delta lacX74/ptrc99A (control vector) Channel 2: MG1655 PhtpG::lacZ delta lacX74/pTG2 (vector carrying inducible Ptrc::rpoH)	EC18n184 RpoH 5 min Time course 3	GSM98729	30	mid-log				M9 complete	ampicillin (100 μg/mL), and/or kanamycin (30 μg/mL)	No	0.2% glucose	0.124642	73	0.196448	83
S213	P20	Heat shock factor sigma32 overexpression: time course	Channel 1: MG1655 PhtpG::lacZ delta lacX74/ptrc99A (control vector) Channel 2: MG1655 PhtpG::lacZ delta lacX74/pTG2 (vector carrying inducible Ptrc::rpoH)	EC18n180 RpoH 10 min Time course 1	GSM98720	30	mid-log				M9 complete	ampicillin (100 μg/mL), and/or kanamycin (30 μg/mL)	No	0.2% glucose	0.432017	94	0.174592	76
S214	P20	Heat shock factor sigma32 overexpression: time course	Channel 1: MG1655 PhtpG::lacZ delta lacX74/ptrc99A (control vector) Channel 2: MG1655 PhtpG::lacZ delta lacX74/pTG2 (vector carrying inducible Ptrc::rpoH)	EC18n170 RpoH 10 min Time course 2	GSM98725	30	mid-log				M9 complete	ampicillin (100 μg/mL), and/or kanamycin (30 μg/mL)	No	0.2% glucose	0.10093	57	0.679417	95
S215	P20	Heat shock factor sigma32 overexpression: time course	Channel 1: MG1655 PhtpG::lacZ delta lacX74/ptrc99A (control vector) Channel 2: MG1655 PhtpG::lacZ delta lacX74/pTG2 (vector carrying inducible Ptrc::rpoH)	EC18n185 RpoH 10 min Time course 3	GSM98730	30	mid-log				M9 complete	ampicillin (100 μg/mL), and/or kanamycin (30 μg/mL)	No	0.2% glucose	0.297658	85	0.438687	92
S216	P20	Heat shock factor sigma32 overexpression: time course	Channel 1: MG1655 PhtpG::lacZ delta lacX74/ptrc99A (control vector) Channel 2: MG1655 PhtpG::lacZ delta lacX74/pTG2 (vector carrying inducible Ptrc::rpoH)	EC18n122 RpoH 10 min Time course 4	GSM98732	30	mid-log				M9 complete	ampicillin (100 μg/mL), and/or kanamycin (30 μg/mL)	No	0.2% glucose	0.241122	86	0.397179	94
S217	P20	Heat shock factor sigma32 overexpression: time course	Channel 1: MG1655 PhtpG::lacZ delta lacX74/ptrc99A (control vector) Channel 2: MG1655 PhtpG::lacZ delta lacX74/pTG2 (vector carrying inducible Ptrc::rpoH)	EC18n181 RpoH 20 min Time course 1	GSM98721	30	mid-log				M9 complete	ampicillin (100 μg/mL), and/or kanamycin (30 μg/mL)	No	0.2% glucose	-0.0380054	42	0.248967	85
S218	P20	Heat shock factor sigma32 overexpression: time course	Channel 1: MG1655 PhtpG::lacZ delta lacX74/ptrc99A (control vector) Channel 2: MG1655 PhtpG::lacZ delta lacX74/pTG2 (vector carrying inducible Ptrc::rpoH)	EC18n171 RpoH 20 min Time course 2	GSM98726	30	mid-log				M9 complete	ampicillin (100 μg/mL), and/or kanamycin (30 μg/mL)	No	0.2% glucose	0.301534	83	0.199496	72
S219	P20	Heat shock factor sigma32 overexpression: time course	Channel 1: MG1655 PhtpG::lacZ delta lacX74/ptrc99A (control vector) Channel 2: MG1655 PhtpG::lacZ delta lacX74/pTG2 (vector carrying inducible Ptrc::rpoH)	EC18n186 RpoH 20 min Time course 3	GSM98731	30	mid-log				M9 complete	ampicillin (100 μg/mL), and/or kanamycin (30 μg/mL)	No	0.2% glucose	0.272922	80	0.544462	94
S220	P21	Benzalkonium chloride adapted E. coli K12	E. coli K-12 ATCC47076	E.coli_control_replicate3	GSM153894	37	mid-log			~108 CFU/ml	TSB	No	No		1.15072	54	1.82573	67
S221	P21	Benzalkonium chloride adapted E. coli K12	E. coli K-12 ATCC47076	E.coli_control_replicate1A	GSM154801	37	mid-log			~108 CFU/ml	TSB	No	No		1.22327	56	1.59445	65
S222	P21	Benzalkonium chloride adapted E. coli K12	E. coli K-12 ATCC47076	E.coli_control_replicate1B	GSM154802	37	mid-log			~108 CFU/ml	TSB	No	No		1.09572	52	2.27196	73
S223	P21	Benzalkonium chloride adapted E. coli K12	E. coli K-12 ATCC47076	E.coli_control_replicate2A	GSM154803	37	mid-log			~108 CFU/ml	TSB	No	No		1.08856	52	1.64082	64
S224	P21	Benzalkonium chloride adapted E. coli K12	E. coli K-12 ATCC47076	E.coli_control_replicate2B	GSM154804	37	mid-log			~108 CFU/ml	TSB	No	No		1.42212	60	1.72706	67
S225	P21	Benzalkonium chloride adapted E. coli K12	E. coli K-12 ATCC47076, adapted strain 1 (A1)	E.coli_BCadapted1_replicate1	GSM154805	37	mid-log			~108 CFU/ml	TSB	No	No		1.12333	53	1.48861	62
S226	P21	Benzalkonium chloride adapted E. coli K12	E. coli K-12 ATCC47076, adapted strain 1 (A1)	E.coli_BCadapted1_replicate2	GSM154808	37	mid-log			~108 CFU/ml	TSB	No	No		1.5779	64	1.49936	62
S227	P21	Benzalkonium chloride adapted E. coli K12	E. coli K-12 ATCC47076, adapted strain 1 (A1)	E.coli_BCadapted1_replicate1_50ppmBC	GSM154814	37	mid-log			~108 CFU/ml	TSB	No	No		1.08055	52	1.64459	64
S228	P21	Benzalkonium chloride adapted E. coli K12	E. coli K-12 ATCC47076, adapted strain 1 (A1)	E.coli_BCadapted1_replicate2_50ppmBC	GSM154819	37	mid-log			~108 CFU/ml	TSB	No	No		1.13232	53	1.63159	65
S229	P21	Benzalkonium chloride adapted E. coli K12	E. coli K-12 ATCC47076, adapted strain 1 (A1)	E.coli_BCadapted1_replicate3_50ppmBC	GSM154823	37	mid-log			~108 CFU/ml	TSB	No	No		1.25493	58	1.69493	68
S230	P21	Benzalkonium chloride adapted E. coli K12	E. coli K-12 ATCC47076, adapted strain 2 (A2)	E.coli_BCadapted2_replicate1	GSM154806	37	mid-log			~108 CFU/ml	TSB	No	No		1.01749	51	1.77644	66
S231	P21	Benzalkonium chloride adapted E. coli K12	E. coli K-12 ATCC47076, adapted strain 2 (A2)	E.coli_BCadapted2_replicate2	GSM154809	37	mid-log			~108 CFU/ml	TSB	No	No		1.29189	58	1.86428	68
S232	P21	Benzalkonium chloride adapted E. coli K12	E. coli K-12 ATCC47076, adapted strain 2 (A2)	E.coli_BCadapted2_replicate3	GSM154812	37	mid-log			~108 CFU/ml	TSB	No	No		0.922482	48	1.90457	68
S233	P21	Benzalkonium chloride adapted E. coli K12	E. coli K-12 ATCC47076, adapted strain 2 (A2)	E.coli_BCadapted2_replicate1_50ppmBC	GSM154816	37	mid-log			~108 CFU/ml	TSB	No	No		1.34166	59	1.85835	69
S234	P21	Benzalkonium chloride adapted E. coli K12	E. coli K-12 ATCC47076, adapted strain 2 (A2)	E.coli_BCadapted2_replicate2_50ppmBC	GSM154820	37	mid-log			~108 CFU/ml	TSB	No	No		1.41987	61	1.89996	69
S235	P21	Benzalkonium chloride adapted E. coli K12	E. coli K-12 ATCC47076, adapted strain 2 (A2)	E.coli_BCadapted2_replicate3_50ppmBC	GSM154824	37	mid-log			~108 CFU/ml	TSB	No	No		1.51467	62	1.52461	62
S236	P21	Benzalkonium chloride adapted E. coli K12	E. coli K-12 ATCC47076, adapted strain 3 (A3)	E.coli_BCadapted3_replicate1	GSM154807	37	mid-log			~108 CFU/ml	TSB	No	No		1.1738	56	1.40853	61
S237	P21	Benzalkonium chloride adapted E. coli K12	E. coli K-12 ATCC47076, adapted strain 3 (A3)	E.coli_BCadapted3_replicate2	GSM154810	37	mid-log			~108 CFU/ml	TSB	No	No		1.0889	53	1.47096	63
S238	P21	Benzalkonium chloride adapted E. coli K12	E. coli K-12 ATCC47076, adapted strain 3 (A3)	E.coli_BCadapted3_replicate3	GSM154813	37	mid-log			~108 CFU/ml	TSB	No	No		0.96564	49	1.58224	66
S239	P21	Benzalkonium chloride adapted E. coli K12	E. coli K-12 ATCC47076, adapted strain 3 (A3)	E.coli_BCadapted3_replicate1_50ppmBC	GSM154818	37	mid-log			~108 CFU/ml	TSB	No	No		1.76923	67	1.66858	65
S240	P21	Benzalkonium chloride adapted E. coli K12	E. coli K-12 ATCC47076, adapted strain 3 (A3)	E.coli_BCadapted3_replicate2_50ppmBC	GSM154821	37	mid-log			~108 CFU/ml	TSB	No	No		0.880325	45	1.30297	60
S241	P21	Benzalkonium chloride adapted E. coli K12	E. coli K-12 ATCC47076, adapted strain 3 (A3)	E.coli_BCadapted3_replicate3_50ppmBC	GSM154825	37	mid-log			~108 CFU/ml	TSB	No	No		1.07825	52	1.78533	69
S242	P22	Cisplatin effect on DNA adenine methyltransferase and mismatch repair mutants	E. coli K-12 wildtype strain AB1157	WT mock replicate 1	GSM65600	37	log	120' followed by 90'		2 X 108 cells/ml	M9_120_LB_90	No	No		11.0157	56	10.7346	55
S243	P22	Cisplatin effect on DNA adenine methyltransferase and mismatch repair mutants	E. coli K-12 wildtype strain AB1157	WT mock replicate 2	GSM65601	37	log	120' followed by 90'		2 X 108 cells/ml	M9_120_LB_90	No	No		10.04	54	10.1666	55
S244	P22	Cisplatin effect on DNA adenine methyltransferase and mismatch repair mutants	E. coli K-12 wildtype strain AB1157	WT mock replicate 3	GSM65622	37	log	120' followed by 90'		2 X 108 cells/ml	M9_120_LB_90	No	No		11.2445	57	10.6848	54
S245	P22	Cisplatin effect on DNA adenine methyltransferase and mismatch repair mutants	E. coli K-12 dam mutant strain GM3819	dam mock replicate 1	GSM65588	37	log	120' followed by 90'		2 X 108 cells/ml	M9_120_LB_90	No	dam mutant		9.67954	50	10.2176	53
S246	P22	Cisplatin effect on DNA adenine methyltransferase and mismatch repair mutants	E. coli K-12 dam mutant strain GM3819	dam mock replicate 2	GSM65589	37	log	120' followed by 90'		2 X 108 cells/ml	M9_120_LB_90	No	dam mutant		11.2344	55	10.979	54
S247	P22	Cisplatin effect on DNA adenine methyltransferase and mismatch repair mutants	E. coli K-12 dam mutant strain GM3819	dam mock replicate 3	GSM65590	37	log	120' followed by 90'		2 X 108 cells/ml	M9_120_LB_90	No	dam mutant		10.807	57	10.1488	53
S248	P22	Cisplatin effect on DNA adenine methyltransferase and mismatch repair mutants	E. coli K-12 mutS mutant strain GM5555	mutS mock replicate 1	GSM65596	37	log	120' followed by 90'		2 X 108 cells/ml	M9_120_LB_90	No	mutS mutant		10.741	53	10.4438	51
S249	P22	Cisplatin effect on DNA adenine methyltransferase and mismatch repair mutants	E. coli K-12 mutS mutant strain GM5555	mutS mock replicate 2	GSM65597	37	log	120' followed by 90'		2 X 108 cells/ml	M9_120_LB_90	No	mutS mutant		11.314	55	10.5403	50
S250	P22	Cisplatin effect on DNA adenine methyltransferase and mismatch repair mutants	E. coli K-12 mutS mutant strain GM5555	mutS mock replicate 3	GSM65598	37	log	120' followed by 90'		2 X 108 cells/ml	M9_120_LB_90	No	mutS mutant		17.8205	75	16.078	71
S251	P22	Cisplatin effect on DNA adenine methyltransferase and mismatch repair mutants	E. coli K-12 dam mutS mutant strain GM5556	dam mutS mock replicate 1	GSM65591	37	log	120' followed by 90'		2 X 108 cells/ml	M9_120_LB_90	No	dam mutS mutant		31.0928	87	9.81254	50
S252	P22	Cisplatin effect on DNA adenine methyltransferase and mismatch repair mutants	E. coli K-12 dam mutS mutant strain GM5556	dam mutS mock replicate 2	GSM65593	37	log	120' followed by 90'		2 X 108 cells/ml	M9_120_LB_90	No	dam mutS mutant		10.7696	54	13.2502	63
S253	P22	Cisplatin effect on DNA adenine methyltransferase and mismatch repair mutants	E. coli K-12 dam mutS mutant strain GM5556	dam mutS mock replicate 3	GSM65594	37	log	120' followed by 90'		2 X 108 cells/ml	M9_120_LB_90	No	dam mutS mutant		9.99707	52	9.83523	51
S254	P22	Cisplatin effect on DNA adenine methyltransferase and mismatch repair mutants	E. coli K-12 wildtype strain AB1157	WT treated replicate 1	GSM65638	37	log	120' followed by 90'		2 X 108 cells/ml	M9_120_LB_90	No	No		11.0989	59	10.7715	57
S255	P22	Cisplatin effect on DNA adenine methyltransferase and mismatch repair mutants	E. coli K-12 wildtype strain AB1157	WT treated replicate 2	GSM65639	37	log	120' followed by 90'		2 X 108 cells/ml	M9_120_LB_90	No	No		11.4097	58	10.8197	54
S256	P22	Cisplatin effect on DNA adenine methyltransferase and mismatch repair mutants	E. coli K-12 wildtype strain AB1157	WT treated replicate 3	GSM65641	37	log	120' followed by 90'		2 X 108 cells/ml	M9_120_LB_90	No	No		11.0758	57	10.5488	54
S257	P22	Cisplatin effect on DNA adenine methyltransferase and mismatch repair mutants	E. coli K-12 dam mutant strain GM3819	dam treat replicate 1	GSM65628	37	log	120' followed by 90'		2 X 108 cells/ml	M9_120_LB_90	No	dam mutant		8.95157	47	10.0272	55
S258	P22	Cisplatin effect on DNA adenine methyltransferase and mismatch repair mutants	E. coli K-12 dam mutant strain GM3819	dam treat replicate 2	GSM65629	37	log	120' followed by 90'		2 X 108 cells/ml	M9_120_LB_90	No	dam mutant		15.3006	71	16.2329	73
S259	P22	Cisplatin effect on DNA adenine methyltransferase and mismatch repair mutants	E. coli K-12 dam mutant strain GM3819	dam treat replicate 3	GSM65630	37	log	120' followed by 90'		2 X 108 cells/ml	M9_120_LB_90	No	dam mutant		9.1256	47	10.1204	54
S260	P22	Cisplatin effect on DNA adenine methyltransferase and mismatch repair mutants	E. coli K-12 mutS mutant strain GM5555	mutS treated replicate 1	GSM65632	37	log	120' followed by 90'		2 X 108 cells/ml	M9_120_LB_90	No	mutS mutant		10.769	55	20.01	79
S261	P22	Cisplatin effect on DNA adenine methyltransferase and mismatch repair mutants	E. coli K-12 mutS mutant strain GM5555	mutS treated replicate 2	GSM65634	37	log	120' followed by 90'		2 X 108 cells/ml	M9_120_LB_90	No	mutS mutant		12.8765	64	10.0964	52
S262	P22	Cisplatin effect on DNA adenine methyltransferase and mismatch repair mutants	E. coli K-12 mutS mutant strain GM5555	mutS treated replicate 3	GSM65636	37	log	120' followed by 90'		2 X 108 cells/ml	M9_120_LB_90	No	mutS mutant		14.363	69	10.1651	54
S263	P22	Cisplatin effect on DNA adenine methyltransferase and mismatch repair mutants	E. coli K-12 dam mutS mutant strain GM5556	dam mutS treat replicate 1	GSM65623	37	log	120' followed by 90'		2 X 108 cells/ml	M9_120_LB_90	No	dam mutS mutant		8.32575	43	10.3587	57
S264	P22	Cisplatin effect on DNA adenine methyltransferase and mismatch repair mutants	E. coli K-12 dam mutS mutant strain GM5556	dam mutS treat replicate 2	GSM65624	37	log	120' followed by 90'		2 X 108 cells/ml	M9_120_LB_90	No	dam mutS mutant		17.0386	74	10.3042	52
S265	P22	Cisplatin effect on DNA adenine methyltransferase and mismatch repair mutants	E. coli K-12 dam mutS mutant strain GM5556	dam mutS treat replicate 3	GSM65626	37	log	120' followed by 90'		2 X 108 cells/ml	M9_120_LB_90	No	dam mutS mutant		9.05198	47	8.44642	42
S266	P23	Arginine regulon repression and derepression	E. coli K-12 P4X	P4X Wild Type (1753) Reference	GSM106504	37	mid-log		0.5		Minimal media	No	No	0.5% glucose	87.2	66	66.9	59
S267	P23	Arginine regulon repression and derepression	E. coli K-12 P4X	P4X Wild Type (1765) Reference	GSM106751	37	mid-log		0.5		Minimal media	No	No	0.5% glucose	53.8	58	63.7	63
S268	P23	Arginine regulon repression and derepression	E. coli K-12 P4X	P4X Wild Type (1989) Reference	GSM106752	37	mid-log		0.5		Minimal media	No	No	0.5% glucose	80.9	66	49.1	53
S269	P23	Arginine regulon repression and derepression	E. coli K-12 P4X	P4X Wild Type (1754) in Arginine	GSM106753	37	mid-log		0.5		Minimal media	No	No	0.5% glucose	128	69	96.3	60
S270	P23	Arginine regulon repression and derepression	E. coli K-12 P4X	P4X Wild Type (1766) in Arginine	GSM106755	37	mid-log		0.5		Minimal media	No	No	0.5% glucose	91.8	65	77.7	61
S271	P23	Arginine regulon repression and derepression	E. coli K-12 P4X	P4X Wild Type (1990) in Arginine	GSM106756	37	mid-log		0.5		Minimal media	No	No	0.5% glucose	89.2	62	83.9	60
S272	P23	Arginine regulon repression and derepression	E. coli K-12 P4XB2	P4XB2 Mutant (1992) in Arginine	GSM106757	37	mid-log		0.5		Minimal media	No	P4XB2 Mutant	0.5% glucose	71.4	62	45.1	50
S273	P23	Arginine regulon repression and derepression	E. coli K-12 P4XB3	P4XB2 Mutant (1993) in Arginine	GSM106758	37	mid-log		0.5		Minimal media	No	P4XB2 Mutant	0.5% glucose	53.5	58	41.1	51
S274	P23	Arginine regulon repression and derepression	E. coli K-12 P4XB4	P4XB2 Mutant (1994) in Arginine	GSM106759	37	mid-log		0.5		Minimal media	No	P4XB2 Mutant	0.5% glucose	82.6	64	56.2	53
S275	P24	RyhB small regulatory RNA effect on global iron use	MG1655 derivative carrying pBAD-ryhB	wild-type pBAD-ryhB#1 + arabinose	GSM67647	37			0.5		LB	50 μg/ml ampicillin	No		61.1	40
S276	P24	RyhB small regulatory RNA effect on global iron use	MG1655 derivative carrying pBAD-ryhB	wild-type pBAD-ryhB #2 + arabinose	GSM67648	37			0.5		LB	50 μg/ml ampicillin	No		7.5	6
S277	P24	RyhB small regulatory RNA effect on global iron use	MG1655 derivative carrying pBAD-ryhB	wild-type pBAD-ryhB#1 +FeSO4 + arabinose	GSM67659	37			0.5		LB	50 μg/ml ampicillin	No		53.3	29
S278	P24	RyhB small regulatory RNA effect on global iron use	MG1655 derivative carrying pBAD-ryhB	wild-type pBAD-ryhB#2 +FeSO4 + arabinose	GSM67660	37			0.5		LB	50 μg/ml ampicillin	No		88.5	40
S279	P24	RyhB small regulatory RNA effect on global iron use	MG1655 derivative carrying control vector pNM12	wild-type pNM12#1 +arabinose	GSM67651	37					LB	50 μg/ml ampicillin	No		33.2	24
S280	P24	RyhB small regulatory RNA effect on global iron use	MG1655 derivative carrying control vector pNM13	wild-type pNM12#2 + arabinose	GSM67652	37					LB	50 μg/ml ampicillin	No		46.3	28
S281	P24	RyhB small regulatory RNA effect on global iron use	MG1655 derivative carrying control vector pNM14	wild-type pNM12#1 +FeSO4 + arabinose	GSM67663	37					LB	50 μg/ml ampicillin	No		64.4	35
S282	P24	RyhB small regulatory RNA effect on global iron use	MG1655 derivative carrying control vector pNM15	wild-type pNM12#2 +FeSO4 + arabinose	GSM67665	37					LB	50 μg/ml ampicillin	No		37.6	25
S283	P24	RyhB small regulatory RNA effect on global iron use	MG1655 derivative carrying pBAD-ryhB	fur mutant pBAD-ryhB#1 + arabinose	GSM67655	37			0.5		LB	50 μg/ml ampicillin	fur mutant		9.7	6
S284	P24	RyhB small regulatory RNA effect on global iron use	MG1655 derivative carrying pBAD-ryhB	fur mutant pBAD-ryhB#2 + arabinose	GSM67656	37			0.5		LB	50 μg/ml ampicillin	fur mutant		9.3	7
S285	P24	RyhB small regulatory RNA effect on global iron use	MG1655 derivative carrying control vector pNM15	fur mutant pNM12#1 + arabinose	GSM67657	37					LB	50 μg/ml ampicillin	fur mutant		8.4	7
S286	P24	RyhB small regulatory RNA effect on global iron use	MG1655 derivative carrying control vector pNM15	fur mutant pNM12#2 + arabinose	GSM67658	37					LB	50 μg/ml ampicillin	fur mutant		6.5	5
S287	P25	Oxygen deprivation expression profiling of various mutants	E. coli K-12 MG1655	aerobic_wild_rep1	GSM18261		log				M9	No	No	0.2% glucose	1.1	2
S288	P25	Oxygen deprivation expression profiling of various mutants	E. coli K-12 MG1655	aerobic_wild_rep2	GSM18262		log				M9	No	No	0.2% glucose	1.4	3
S289	P25	Oxygen deprivation expression profiling of various mutants	E. coli K-12 MG1655	aerobic_wild_rep3	GSM18263		log				M9	No	No	0.2% glucose	1.9	4
S290	P25	Oxygen deprivation expression profiling of various mutants	E. coli K-12 MG1655	aerobic_appY_rep1	GSM18235		log				M9	No	appY mutant	0.2% glucose	5.1	8
S291	P25	Oxygen deprivation expression profiling of various mutants	E. coli K-12 MG1655	aerobic_appY_rep2	GSM18236		log				M9	No	appY mutant	0.2% glucose	2	4
S292	P25	Oxygen deprivation expression profiling of various mutants	E. coli K-12 MG1655	aerobic_appY_rep3	GSM18237		log				M9	No	appY mutant	0.2% glucose	2.3	4
S293	P25	Oxygen deprivation expression profiling of various mutants	E. coli K-12 MG1655	aerobic_arcA_rep1	GSM18246		log				M9	No	arcA mutant	0.2% glucose	1.8	4
S294	P25	Oxygen deprivation expression profiling of various mutants	E. coli K-12 MG1655	aerobic_arcA_rep2	GSM18247		log				M9	No	arcA mutant	0.2% glucose	1.2	3
S295	P25	Oxygen deprivation expression profiling of various mutants	E. coli K-12 MG1655	aerobic_arcA_rep3	GSM18248		log				M9	No	arcA mutant	0.2% glucose	1.7	4
S296	P25	Oxygen deprivation expression profiling of various mutants	E. coli K-12 MG1655	aerobic_arcAfnr_rep1	GSM18249		log				M9	No	arcA fnr mutant	0.2% glucose	1.9	4
S297	P25	Oxygen deprivation expression profiling of various mutants	E. coli K-12 MG1655	aerobic_arcAfnr_rep2	GSM18250		log				M9	No	arcA fnr mutant	0.2% glucose	1.8	5
S298	P25	Oxygen deprivation expression profiling of various mutants	E. coli K-12 MG1655	aerobic_arcAfnr_rep3	GSM18251		log				M9	No	arcA fnr mutant	0.2% glucose	1.6	4
S299	P25	Oxygen deprivation expression profiling of various mutants	E. coli K-12 MG1655	aerobic_fnr_rep1	GSM18252		log				M9	No	fnr mutant	0.2% glucose	2.5	4
S300	P25	Oxygen deprivation expression profiling of various mutants	E. coli K-12 MG1655	aerobic_fnr_rep2	GSM18253		log				M9	No	fnr mutant	0.2% glucose	1.8	4
S301	P25	Oxygen deprivation expression profiling of various mutants	E. coli K-12 MG1655	aerobic_fnr_rep3	GSM18254		log				M9	No	fnr mutant	0.2% glucose	2.4	5
S302	P25	Oxygen deprivation expression profiling of various mutants	E. coli K-12 MG1655	aerobic_oxyR_rep1	GSM18255		log				M9	No	oxyR mutant	0.2% glucose	2.5	4
S303	P25	Oxygen deprivation expression profiling of various mutants	E. coli K-12 MG1655	aerobic_oxyR_rep2	GSM18256		log				M9	No	oxyR mutant	0.2% glucose	8	10
S304	P25	Oxygen deprivation expression profiling of various mutants	E. coli K-12 MG1655	aerobic_oxyR_rep3	GSM18257		log				M9	No	oxyR mutant	0.2% glucose	1.6	3
S305	P25	Oxygen deprivation expression profiling of various mutants	E. coli K-12 MG1655	aerobic_soxS_rep1	GSM18258		log				M9	No	soxS mutant	0.2% glucose	1.6	5
S306	P25	Oxygen deprivation expression profiling of various mutants	E. coli K-12 MG1655	aerobic_soxS_rep2	GSM18259		log				M9	No	soxS mutant	0.2% glucose	2.1	2
S307	P25	Oxygen deprivation expression profiling of various mutants	E. coli K-12 MG1655	aerobic_soxS_rep3	GSM18260		log				M9	No	soxS mutant	0.2% glucose	2.1	5
S308	P25	Oxygen deprivation expression profiling of various mutants	E. coli K-12 MG1655	anaerobic_wild_rep1	GSM18286		log				M9	No	No	0.2% glucose	1.4	3
S309	P25	Oxygen deprivation expression profiling of various mutants	E. coli K-12 MG1655	anaerobic_wild_rep2	GSM18287		log				M9	No	No	0.2% glucose	8.1	10
S310	P25	Oxygen deprivation expression profiling of various mutants	E. coli K-12 MG1655	anaerobic_wild_rep3	GSM18288		log				M9	No	No	0.2% glucose	2.2	4
S311	P25	Oxygen deprivation expression profiling of various mutants	E. coli K-12 MG1655	anaerobic_wild_rep4	GSM18289		log				M9	No	No	0.2% glucose	3.1	4
S312	P25	Oxygen deprivation expression profiling of various mutants	E. coli K-12 MG1655	anaerobic_appY_rep1	GSM18264		log				M9	No	appY mutant	0.2% glucose	1.4	3
S313	P25	Oxygen deprivation expression profiling of various mutants	E. coli K-12 MG1655	anaerobic_appY_rep2	GSM18265		log				M9	No	appY mutant	0.2% glucose	2.2	5
S314	P25	Oxygen deprivation expression profiling of various mutants	E. coli K-12 MG1655	anaerobic_appY_rep3	GSM18266		log				M9	No	appY mutant	0.2% glucose	3.7	6
S315	P25	Oxygen deprivation expression profiling of various mutants	E. coli K-12 MG1655	anaerobic_arcA_rep1	GSM18271		log				M9	No	arcA mutant	0.2% glucose	1.9	3
S316	P25	Oxygen deprivation expression profiling of various mutants	E. coli K-12 MG1655	anaerobic_arcA_rep2	GSM18272		log				M9	No	arcA mutant	0.2% glucose	1.7	4
S317	P25	Oxygen deprivation expression profiling of various mutants	E. coli K-12 MG1655	anaerobic_arcA_rep3	GSM18273		log				M9	No	arcA mutant	0.2% glucose	2.7	4
S318	P25	Oxygen deprivation expression profiling of various mutants	E. coli K-12 MG1655	anaerobic_arcAfnr_rep1	GSM18274		log				M9	No	arcA fnr mutant	0.2% glucose	1.5	4
S319	P25	Oxygen deprivation expression profiling of various mutants	E. coli K-12 MG1655	anaerobic_arcAfnr_rep2	GSM18275		log				M9	No	arcA fnr mutant	0.2% glucose	2.2	4
S320	P25	Oxygen deprivation expression profiling of various mutants	E. coli K-12 MG1655	anaerobic_arcAfnr_rep3	GSM18276		log				M9	No	arcA fnr mutant	0.2% glucose	2.1	5
S321	P25	Oxygen deprivation expression profiling of various mutants	E. coli K-12 MG1655	anaerobic_fnr_rep1	GSM18277		log				M9	No	fnr mutant	0.2% glucose	2.3	6
S322	P25	Oxygen deprivation expression profiling of various mutants	E. coli K-12 MG1655	anaerobic_fnr_rep2	GSM18278		log				M9	No	fnr mutant	0.2% glucose	1.3	4
S323	P25	Oxygen deprivation expression profiling of various mutants	E. coli K-12 MG1655	anaerobic_fnr_rep3	GSM18279		log				M9	No	fnr mutant	0.2% glucose	1.7	4
S324	P25	Oxygen deprivation expression profiling of various mutants	E. coli K-12 MG1655	anaerobic_oxyR_rep1	GSM18280		log				M9	No	oxyR mutant	0.2% glucose	2.7	5
S325	P25	Oxygen deprivation expression profiling of various mutants	E. coli K-12 MG1655	anaerobic_oxyR_rep2	GSM18281		log				M9	No	oxyR mutant	0.2% glucose	2.1	4
S326	P25	Oxygen deprivation expression profiling of various mutants	E. coli K-12 MG1655	anaerobic_oxyR_rep3	GSM18282		log				M9	No	oxyR mutant	0.2% glucose	2.1	5
S327	P25	Oxygen deprivation expression profiling of various mutants	E. coli K-12 MG1655	anaerobic_soxS_rep1	GSM18283		log				M9	No	soxS mutant	0.2% glucose	5.3	8
S328	P25	Oxygen deprivation expression profiling of various mutants	E. coli K-12 MG1655	anaerobic_soxS_rep2	GSM18284		log				M9	No	soxS mutant	0.2% glucose	2	4
S329	P25	Oxygen deprivation expression profiling of various mutants	E. coli K-12 MG1655	anaerobic_soxS_rep3	GSM18285		log				M9	No	soxS mutant	0.2% glucose	2.2	4
S330	P26	Enterohemorrhagic Escherichia coli response to epinephrine, norepinephrine, and indole	E. coli O157:H7	E coli O157:H7 w/t LB-Glu with 0.1%DMF 7 hr biofilm cells	GSM129073	37		7 hrs	0.03		LB	No	No	0.2% glucose	129.1	52
S331	P26	Enterohemorrhagic Escherichia coli response to epinephrine, norepinephrine, and indole	E. coli O157:H8	E coli O157:H7 w/t LB-Glu with 50uM Epinephrine 7 hr biofilm cells	GSM129074	37		8 hrs	0.03		LB	No	No	0.2% glucose	71.4	44
S332	P26	Enterohemorrhagic Escherichia coli response to epinephrine, norepinephrine, and indole	E. coli O157:H9	E coli O157:H7 w/t LB-Glu with 50uM norepinephrine 7 hr biofilm cells	GSM129075	37		9 hrs	0.03		LB	No	No	0.2% glucose	164.1	47
S333	P26	Enterohemorrhagic Escherichia coli response to epinephrine, norepinephrine, and indole	E. coli O157:H10	E coli O157:H7 w/t LB-Glu with 500uM Indole 7 hr biofilm cells	GSM129076	37		10 hrs	0.03		LB	No	No		217.8	52
S334	P27	Calcium chloride and glycerol wash effect: time course	E. coli K-12 MG1655	Ecoli_CaCl2 wash T1 (2 min.)	GSM99087		Transient arrest				0.1M CaCl2	No	No		-0.4236	13
S335	P27	Calcium chloride and glycerol wash effect: time course	E. coli K-12 MG1655	Ecoli_CaCl2 wash T2 (5 min.)	GSM99088		Transient arrest				0.1M CaCl2	No	No		-0.4267	12
S336	P27	Calcium chloride and glycerol wash effect: time course	E. coli K-12 MG1655	Ecoli_CaCl2 wash T3 (10 min.)	GSM99089		Transient arrest				0.1M CaCl2	No	No		-0.2822	20
S337	P27	Calcium chloride and glycerol wash effect: time course	E. coli K-12 MG1655	Ecoli_CaCl2 wash T4 (20 min.)	GSM99090		Transient arrest				0.1M CaCl2	No	No		-0.3273	17
S338	P27	Calcium chloride and glycerol wash effect: time course	E. coli K-12 MG1655	Ecoli_CaCl2 wash T5 (40 min.)	GSM99091		Transient arrest				0.1M CaCl2	No	No		-0.5227	10
S339	P27	Calcium chloride and glycerol wash effect: time course	E. coli K-12 MG1655	Ecoli_CaCl2 wash T6 (60 min.)	GSM99092		Transient arrest				0.1M CaCl2	No	No		-0.3713	15
S340	P28	Norfloxacin treatment: time course	E. coli C600	Ecoli_Norfloxacin (50 ug/ml) treatment T1 (2 min.)	GSM99142		Transient arrest				LB	50 ug/ml norfloxacin	No		0.5805	98
S341	P28	Norfloxacin treatment: time course	E. coli C600	Ecoli_Norfloxacin (50 ug/ml) treatment T2 (5 min.)	GSM99143		Transient arrest				LB	50 ug/ml norfloxacin	No		0.2898	93
S342	P28	Norfloxacin treatment: time course	E. coli C600	Ecoli_Norfloxacin (50 ug/ml) treatment T3 (10 min.)	GSM99144		Transient arrest				LB	50 ug/ml norfloxacin	No		0.6281	95
S343	P28	Norfloxacin treatment: time course	E. coli C600	Ecoli_Norfloxacin (50 ug/ml) treatment T4 (20 min.)	GSM99145		Transient arrest				LB	50 ug/ml norfloxacin	No		0.6509	93
S344	P28	Norfloxacin treatment: time course	E. coli C600	Ecoli_Norfloxacin (50 ug/ml) treatment T5 (30 min.)	GSM99146		Transient arrest				LB	50 ug/ml norfloxacin	No		0.6389	95
S345	P29	Indole acrylate treatment: time course (I)	E. coli K-12 MG1655	Ecoli_Indol-acrylate (10 ug/ml) treatment T1 (5 min.)	GSM99100		Sub-optimal growth				Vogel-Bonner min. media	No	No		-0.240473	26
S346	P29	Indole acrylate treatment: time course (I)	E. coli K-12 MG1655	Ecoli_Indol-acrylate (10 ug/ml) treatment T2 (15 min.)	GSM99101		Sub-optimal growth				Vogel-Bonner min. media	No	No		-0.220963	27
S347	P29	Indole acrylate treatment: time course (I)	E. coli K-12 MG1655	Ecoli_Indol-acrylate (10 ug/ml) treatment T3 (30 min.)	GSM99102		Sub-optimal growth				Vogel-Bonner min. media	No	No		-0.366956	20
S348	P29	Indole acrylate treatment: time course (I)	E. coli K-12 MG1655	Ecoli_Indol-acrylate (10 ug/ml) treatment T4 (60 min.)	GSM99103		Sub-optimal growth				Vogel-Bonner min. media	No	No		-0.202123	34
S349	P30	Indole acrylate treatment: time course (II)	E. coli K-12 MG1655	Ecoli_Indol-acrylate (15 ug/ml) treatment T1 (5 min.)	GSM99104		Sub-optimal growth				Vogel-Bonner min. media	No	No		-0.123	36	0.01	54
S350	P30	Indole acrylate treatment: time course (II)	E. coli K-12 MG1655	Ecoli_Indol-acrylate (15 ug/ml) treatment T2 (15 min.)	GSM99105		Sub-optimal growth				Vogel-Bonner min. media	No	No		0.006	51	-0.034	43
S351	P30	Indole acrylate treatment: time course (II)	E. coli K-12 MG1655	Ecoli_Indol-acrylate (15 ug/ml) treatment T3 (30 min.)	GSM99106		Sub-optimal growth				Vogel-Bonner min. media	No	No		-0.306	26	-0.154	35
S352	P30	Indole acrylate treatment: time course (II)	E. coli K-12 MG1655	Ecoli_Indol-acrylate (15 ug/ml) treatment T4 (60 min.)	GSM99107		Sub-optimal growth				Vogel-Bonner min. media	No	No		0.013	51	-0.048	42
S353	P31	Anaerobic to aerobic transition: time course	E. coli K-12 MG1655	E. coli Transcriptome Dynamics during the Transition from Anaerobic to Aerobic Conditions - 5 min exposure to air	GSM106991	37					Carbon-limited Evans defined medium	No	No	0.54% glucose	0.364875	74
S354	P31	Anaerobic to aerobic transition: time course	E. coli K-12 MG1655	E. coli Transcriptome Dynamics during the Transition from Anaerobic to Aerobic Conditions - 10 min exposure to air	GSM107053	37					Carbon-limited Evans defined medium	No	No	0.54% glucose	0.852344	88
S355	P31	Anaerobic to aerobic transition: time course	E. coli K-12 MG1655	E. coli Transcriptome Dynamics during the Transition from Anaerobic to Aerobic Conditions - 15 min exposure to air	GSM107054	37					Carbon-limited Evans defined medium	No	No	0.54% glucose	0.590204	82
S356	P31	Anaerobic to aerobic transition: time course	E. coli K-12 MG1655	E. coli Transcriptome Dynamics during the Transition from Anaerobic to Aerobic Conditions - 60 min exposure to air	GSM107055	37					Carbon-limited Evans defined medium	No	No	0.54% glucose	-0.441678	19
S357	P32	Enterohemorrhagic Escherichia coli biofilm response to 7-hydroxyindole and isatin	E. coli O157:H7 EHEC	EHEC LB 7 h suspension cells	GSM143158			7hrs			LB	No	No		129.6	55
S358	P32	Enterohemorrhagic Escherichia coli biofilm response to 7-hydroxyindole and isatin	E. coli O157:H7 EHEC	EHEC LB 7 h biofilm cells	GSM143159	30		7hrs			LB	No	No		152.7	56
S359	P32	Enterohemorrhagic Escherichia coli biofilm response to 7-hydroxyindole and isatin	E. coli O157:H7 EHEC	EHEC LB 7 h 7HI biofilm cells	GSM143160	30		7hrs			LB	No	No		146.1	55
S360	P32	Enterohemorrhagic Escherichia coli biofilm response to 7-hydroxyindole and isatin	E. coli O157:H7 EHEC	EHEC LB 7 h isatin biofilm cells	GSM143161	30		7hrs			LB	No	No		106	55
S361	P33	Kanamycin treatment: time course	E. coli K-12 MG1655	Ecoli_Kanamycin treatment T1 (0 min.)	GSM99108		No	No		No	M9	Kanamycin (100 ug/ml)	No	0.2% glucose	-0.1537	35	-0.232	25
S362	P33	Kanamycin treatment: time course	E. coli K-12 MG1655	Ecoli_Kanamycin treatment T2 (15 min.)	GSM99109		No	No		No	M9	Kanamycin (100 ug/ml)	No	0.2% glucose	-0.005115	54	-0.2243	25
S363	P33	Kanamycin treatment: time course	E. coli K-12 MG1655	Ecoli_Kanamycin treatment T3 (30 min.)	GSM99110		No	No		No	M9	Kanamycin (100 ug/ml)	No	0.2% glucose	-0.2552	23	-0.2764	21
S364	P33	Kanamycin treatment: time course	E. coli K-12 MG1655	Ecoli_Kanamycin treatment T4 (45 min.)	GSM99111		No	No		No	M9	Kanamycin (100 ug/ml)	No	0.2% glucose	-0.2875	26	-0.4185	15
S365	P33	Kanamycin treatment: time course	E. coli K-12 MG1655	Ecoli_Kanamycin treatment T5 (60 min.)	GSM99112		No	No		No	M9	Kanamycin (100 ug/ml)	No	0.2% glucose	-0.1832	40	-0.4616	15
S366	P33	Kanamycin treatment: time course	E. coli K-12 MG1655	Ecoli_Kanamycin treatment T6 (75 min.)	GSM99113		No	No		No	M9	Kanamycin (100 ug/ml)	No	0.2% glucose	-0.236	29	-0.05196	53
S367	P34	Recovery from stationary phase: time course (I)	Escherichia coli str. K-12 substr. MG1655	Ecoli_Early Recovery in LB T1	GSM99093		Stationary		0.4		LB			0.2% glucose	-0.322	25	0.1377	62
S368	P34	Recovery from stationary phase: time course (I)	Escherichia coli str. K-12 substr. MG1655	Ecoli_Early Recovery in LB T2	GSM99094		Stationary		0.4		LB			0.2% glucose			0.3018	68
S369	P34	Recovery from stationary phase: time course (I)	Escherichia coli str. K-12 substr. MG1655	Ecoli_Early Recovery in LB T3	GSM99095		Stationary		0.4		LB			0.2% glucose			0.08633	58
S370	P34	Recovery from stationary phase: time course (I)	Escherichia coli str. K-12 substr. MG1655	Ecoli_Early Recovery in LB T4	GSM99096		Stationary		0.4		LB			0.2% glucose	-0.1015	38	-0.06481	42
S371	P34	Recovery from stationary phase: time course (I)	Escherichia coli str. K-12 substr. MG1655	Ecoli_Early Recovery in LB T5	GSM99097		Stationary		0.4		LB			0.2% glucose	-0.2932	24	0.02222	53
S372	P34	Recovery from stationary phase: time course (I)	Escherichia coli str. K-12 substr. MG1655	Ecoli_Early Recovery in LB T6	GSM99098		Stationary		0.4		LB			0.2% glucose	-0.2094	30	0.216	65
S373	P34	Recovery from stationary phase: time course (I)	Escherichia coli str. K-12 substr. MG1655	Ecoli_Early Recovery in LB T7	GSM99099		Stationary		0.4		LB			0.2% glucose	-0.1888	31	-0.3305	21
S374	P35	Recovery from stationary phase: time course (II)	Escherichia coli str. K-12 substr. MG1655	Ecoli_LB growth T1	GSM99114		Stationary				LB			0.2% glucose	-0.6132	15	-0.2551	34
S375	P35	Recovery from stationary phase: time course (II)	Escherichia coli str. K-12 substr. MG1655	Ecoli_LB growth T2	GSM99115		Stationary				LB			0.2% glucose	-0.2633	32	0.08738	61
S376	P35	Recovery from stationary phase: time course (II)	Escherichia coli str. K-12 substr. MG1655	Ecoli_LB growth T3	GSM99116		Stationary				LB			0.2% glucose	-0.4217	27	-0.2188	43
S377	P35	Recovery from stationary phase: time course (II)	Escherichia coli str. K-12 substr. MG1655	Ecoli_LB growth T4	GSM99117		Stationary				LB			0.2% glucose	-0.4907	21	0.5439	76
S378	P35	Recovery from stationary phase: time course (II)	Escherichia coli str. K-12 substr. MG1655	Ecoli_LB growth T5	GSM99118		Stationary				LB			0.2% glucose	-0.04854	46	-0.05749	45
S379	P35	Recovery from stationary phase: time course (II)	Escherichia coli str. K-12 substr. MG1655	Ecoli_LB growth T6	GSM99119		Stationary				LB			0.2% glucose	-0.4438	15	-0.2275	28
S380	P35	Recovery from stationary phase: time course (II)	Escherichia coli str. K-12 substr. MG1655	Ecoli_LB growth T7	GSM99120		Stationary				LB			0.2% glucose	-0.3119	22	-0.2497	27
S381	P35	Recovery from stationary phase: time course (II)	Escherichia coli str. K-12 substr. MG1655	Ecoli_LB growth T8	GSM99121		Stationary				LB			0.2% glucose	-0.269	29
S382	P35	Recovery from stationary phase: time course (II)	Escherichia coli str. K-12 substr. MG1655	Ecoli_LB growth T9	GSM99122		Stationary				LB			0.2% glucose	-0.3176	26	-0.4527	20
S383	P35	Recovery from stationary phase: time course (II)	Escherichia coli str. K-12 substr. MG1655	Ecoli_LB growth T10	GSM99123		Stationary				LB			0.2% glucose	-0.2889	27	0.1606	63
S384	P35	Recovery from stationary phase: time course (II)	Escherichia coli str. K-12 substr. MG1655	Ecoli_LB growth T11	GSM99124		Stationary				LB			0.2% glucose	0.04676	50	0.3183	72
S385	P36	Recovery from stationary phase: time course (V)	Escherichia coli str. K-12 substr. MG1655	Ecoli_Recovery in 10mM Na-P + 0.2 % glucose T1	GSM99164		Stationary				M9			0.2% glucose	0.5108	78
S386	P36	Recovery from stationary phase: time course (V)	Escherichia coli str. K-12 substr. MG1655	Ecoli_Recovery in 10mM Na-P + 0.2 % glucose T2	GSM99165		Stationary				M9			0.2% glucose	0.4007	74	0.3058	66
S387	P36	Recovery from stationary phase: time course (V)	Escherichia coli str. K-12 substr. MG1655	Ecoli_Recovery in 10mM Na-P + 0.2 % glucose T3	GSM99166		Stationary				M9			0.2% glucose	0.4097	77	-0.2515	31
S388	P36	Recovery from stationary phase: time course (V)	Escherichia coli str. K-12 substr. MG1655	Ecoli_Recovery in 10mM Na-P + 0.2 % glucose T4	GSM99167		Stationary				M9			0.2% glucose	0.562	88
S389	P36	Recovery from stationary phase: time course (V)	Escherichia coli str. K-12 substr. MG1655	Ecoli_Recovery in 10mM Na-P + 0.2 % glucose T5	GSM99168		Stationary				M9			0.2% glucose	0.609	86	0.1836	56
S390	P36	Recovery from stationary phase: time course (V)	Escherichia coli str. K-12 substr. MG1655	Ecoli_Recovery in 10mM Na-P + 0.2 % glucose T6	GSM99169		Stationary				M9			0.2% glucose	0.617	88
S391	P36	Recovery from stationary phase: time course (V)	Escherichia coli str. K-12 substr. MG1655	Ecoli_Recovery in 10mM Na-P + 0.2 % glucose T7	GSM99170		Stationary				M9			0.2% glucose	0.6705	91	0.3947	75
S392	P37	Anaerobic growth (IV)	Escherichia coli str. K-12 substr. MG1655	Ecoli_Anaerobic growth in M9 + glucose + fumarate vs Aerobic OD 0.4 T1	GSM99193										-0.6414	3
S393	P37	Anaerobic growth (IV)	Escherichia coli str. K-12 substr. MG1655	Ecoli_Anaerobic growth in M9 + glucose + fumarate vs Aerobic OD 0.4 T2	GSM99194										-0.8058	4
S394	P37	Anaerobic growth (IV)	Escherichia coli str. K-12 substr. MG1655	Ecoli_Anaerobic growth in M9 + glucose + fumarate vs Aerobic OD 0.4 T3	GSM99195										-0.1957	34
S395	P37	Anaerobic growth (IV)	Escherichia coli str. K-12 substr. MG1655	Ecoli_Anaerobic growth in M9 + glucose + fumarate vs Aerobic OD 0.4 T4	GSM99196										-0.4285	13
S396	P37	Anaerobic growth (IV)	Escherichia coli str. K-12 substr. MG1655	Ecoli_Anaerobic growth in M9 + glucose + fumarate vs Aerobic OD 0.4 T5	GSM99197										-0.8265	6
S397	P37	Anaerobic growth (IV)	Escherichia coli str. K-12 substr. MG1655	Ecoli_Anaerobic growth in M9 + glucose + fumarate vs Aerobic OD 0.4 T6	GSM99198												0.6176	80
S398	P38	Novobiocin treatment: dose response	Escherichia coli str. K-12 substr. MG1655	Ecoli_Novobiocin treatment (5 ug/ml)	GSM99204										-0.005893	49	0.02811	54
S399	P38	Novobiocin treatment: dose response	Escherichia coli str. K-12 substr. MG1655	Ecoli_Novobiocin treatment (20 ug/ml)	GSM99205										-0.191	28	0.1489	61
S400	P38	Novobiocin treatment: dose response	Escherichia coli str. K-12 substr. MG1655	Ecoli_Novobiocin treatment (50 ug/ml)	GSM99206										-0.2846	25	-0.05955	44
S401	P38	Novobiocin treatment: dose response	Escherichia coli str. K-12 substr. MG1655	Ecoli_Novobiocin treatment (200 ug/ml)	GSM99207										0.07764	51	-0.6499	14
S402	P39	Sodium azide treatment: time course	Escherichia coli str. K-12 substr. MG1655	Ecoli_Sodium Azide treatment T1	GSM99171										-0.2405	38	0.01677	54
S403	P39	Sodium azide treatment: time course	Escherichia coli str. K-12 substr. MG1655	Ecoli_Sodium Azide treatment T2	GSM99172										-0.5166	20	0.02958	55
S404	P39	Sodium azide treatment: time course	Escherichia coli str. K-12 substr. MG1655	Ecoli_Sodium Azide treatment T3	GSM99173										-0.3579	32	0.02527	55
S405	P39	Sodium azide treatment: time course	Escherichia coli str. K-12 substr. MG1655	Ecoli_Sodium Azide treatment T4	GSM99174										-0.343	32	-0.05013	51
S406	P40	NOX overexpressing cells at various growth rates	Escherichia coli str. K-12 substr. MG1655	Ecoli_NOX+_balanced growth at OD 0.13	GSM99132										0.269	77	0.449	86
S407	P40	NOX overexpressing cells at various growth rates	Escherichia coli str. K-12 substr. MG1655	Ecoli_NOX+_balanced growth at OD 0.21	GSM99133										-0.296	16	0.199	74
S408	P40	NOX overexpressing cells at various growth rates	Escherichia coli str. K-12 substr. MG1655	Ecoli_NOX+_balanced growth at OD 0.28	GSM99134										0.189	72	0.347	85
S409	P40	NOX overexpressing cells at various growth rates	Escherichia coli str. K-12 substr. MG1655	Ecoli_NOX+_balanced growth at OD 0.34	GSM99135										0.111	59	1.269	99
S410	P40	NOX overexpressing cells at various growth rates	Escherichia coli str. K-12 substr. MG1655	Ecoli_NOX+_balanced growth at OD 0.4	GSM99136										0.286	71	1.069	97
S411	P41	Anaerobic growth (I)	Escherichia coli str. K-12 substr. MG1655	Ecoli_Anaerobic growth in M9 + glucose, reference Genomic DNA T1	GSM99175						M9				-0.9284	12	-0.6078	28
S412	P41	Anaerobic growth (I)	Escherichia coli str. K-12 substr. MG1655	Ecoli_Anaerobic growth in M9 + glucose, reference Genomic DNA T2	GSM99176						M9				1.25	91	-0.3392	38
S413	P41	Anaerobic growth (I)	Escherichia coli str. K-12 substr. MG1655	Ecoli_Anaerobic growth in M9 + glucose, reference Genomic DNA T3	GSM99177						M9				1.809	95	-0.2995	39
S414	P41	Anaerobic growth (I)	Escherichia coli str. K-12 substr. MG1655	Ecoli_Anaerobic growth in M9 + glucose, reference Genomic DNA T4	GSM99178						M9				3.028	98	0.3093	68
S415	P41	Anaerobic growth (I)	Escherichia coli str. K-12 substr. MG1655	Ecoli_Anaerobic growth in M9 + glucose, reference Genomic DNA T5	GSM99179						M9				2.674	98	0.7392	80
S416	P41	Anaerobic growth (I)	Escherichia coli str. K-12 substr. MG1655	Ecoli_Anaerobic growth in M9 + glucose, reference Genomic DNA T6	GSM99180						M9				0.4057	75	-0.4095	31
S417	P42	Anaerobic growth (III)	Escherichia coli str. K-12 substr. MG1655	Ecoli_Anaerobic growth in M9 + glucose vs Aerobic OD 0.4 T1	GSM99187				0.4		M9			0.2% glucose	-0.1406	38
S418	P42	Anaerobic growth (III)	Escherichia coli str. K-12 substr. MG1655	Ecoli_Anaerobic growth in M9 + glucose vs Aerobic OD 0.4 T2	GSM99188				0.4		M9			0.2% glucose	-0.7156	12
S419	P42	Anaerobic growth (III)	Escherichia coli str. K-12 substr. MG1655	Ecoli_Anaerobic growth in M9 + glucose vs Aerobic OD 0.4 T3	GSM99189				0.4		M9			0.2% glucose	-0.4771	14
S420	P42	Anaerobic growth (III)	Escherichia coli str. K-12 substr. MG1655	Ecoli_Anaerobic growth in M9 + glucose vs Aerobic OD 0.4 T4	GSM99190				0.4		M9			0.2% glucose	-0.4859	12
S421	P42	Anaerobic growth (III)	Escherichia coli str. K-12 substr. MG1655	Ecoli_Anaerobic growth in M9 + glucose vs Aerobic OD 0.4 T5	GSM99191				0.4		M9			0.2% glucose	-0.4094	17
S422	P42	Anaerobic growth (III)	Escherichia coli str. K-12 substr. MG1655	Ecoli_Anaerobic growth in M9 + glucose vs Aerobic OD 0.4 T6	GSM99192				0.4		M9			0.2% glucose	0.9141	87
S423	P43	Norfloxacin treatment: time course	Escherichia coli str. K-12 substr. MG1655	Ecoli_Norfloxacin (50 ug/ml) treatment T1	GSM99142										0.5805	98	0.3932	83
S424	P43	Norfloxacin treatment: time course	Escherichia coli str. K-12 substr. MG1655	Ecoli_Norfloxacin (50 ug/ml) treatment T2	GSM99143										0.2898	93	0.2461	87
S425	P43	Norfloxacin treatment: time course	Escherichia coli str. K-12 substr. MG1655	Ecoli_Norfloxacin (50 ug/ml) treatment T3	GSM99144										0.6281	95	0.2268	63
S426	P43	Norfloxacin treatment: time course	Escherichia coli str. K-12 substr. MG1655	Ecoli_Norfloxacin (50 ug/ml) treatment T4	GSM99145										0.6509	93	0.4109	79
S427	P43	Norfloxacin treatment: time course	Escherichia coli str. K-12 substr. MG1655	Ecoli_Norfloxacin (50 ug/ml) treatment T5	GSM99146										0.6389	95	0.487	87
S428	P43	Wild type cells at various growth rates	Escherichia coli str. K-12 substr. MG1655	Ecoli_NOX-_balanced groNOX-h at OD 0.19	GSM99137				0.19						0.22	79	0.727	96
S429	P43	Wild type cells at various growth rates	Escherichia coli str. K-12 substr. MG1655	Ecoli_NOX-_balanced groNOX-h at OD 0.3	GSM99138				0.3						0.437	93	1.345	99
S430	P43	Wild type cells at various growth rates	Escherichia coli str. K-12 substr. MG1655	Ecoli_NOX-_balanced groNOX-h at OD 0.41	GSM99139				0.41						-0.175	19	0.376	93
S431	P43	Wild type cells at various growth rates	Escherichia coli str. K-12 substr. MG1655	Ecoli_NOX-_balanced groNOX-h at OD 0.49	GSM99140				0.49						-0.49	7	-1.703	1
S432	P43	Wild type cells at various growth rates	Escherichia coli str. K-12 substr. MG1656	Ecoli_NOX-_balanced groNOX-h at OD 0.6	GSM99141				0.6						0.008	47
S433	P44	gyrA parC double mutant response to norfloxacin treatment: time course (I)	Escherichia coli str. K-12 substr. MG1655	Ecoli_gyrArparCr_Norfloxacin (15 ug/ml) treatment T1	GSM99147		Transient arrest				LB				-0.522	6	0.9559	98
S434	P44	gyrA parC double mutant response to norfloxacin treatment: time course (I)	Escherichia coli str. K-12 substr. MG1655	Ecoli_gyrArparCr_Norfloxacin (15 ug/ml) treatment T2	GSM99148		Transient arrest				LB				-0.5012	6	0.5582	93
S435	P44	gyrA parC double mutant response to norfloxacin treatment: time course (I)	Escherichia coli str. K-12 substr. MG1655	Ecoli_gyrArparCr_Norfloxacin (15 ug/ml) treatment T3	GSM99149		Transient arrest				LB				-0.7335	2	-0.4743	6
S436	P44	gyrA parC double mutant response to norfloxacin treatment: time course (I)	Escherichia coli str. K-12 substr. MG1655	Ecoli_gyrArparCr_Norfloxacin (15 ug/ml) treatment T4	GSM99150		Transient arrest				LB				-0.0387	57	0.9409	94
S437	P44	gyrA parC double mutant response to norfloxacin treatment: time course (I)	Escherichia coli str. K-12 substr. MG1655	Ecoli_gyrArparCr_Norfloxacin (15 ug/ml) treatment T5	GSM99151		Transient arrest				LB				-0.7586	7	-0.01169	56
S438	P45	Recovery from stationary phase: time course (III)	Escherichia coli str. K-12 substr. MG1655	Ecoli_Late Recovery in LB T1	GSM99125		Normal growth		1		LB			0.2% glucose	-0.2593	26	0.07645	57
S439	P45	Recovery from stationary phase: time course (III)	Escherichia coli str. K-12 substr. MG1655	Ecoli_Late Recovery in LB T2	GSM99126		Normal growth		1		LB			0.2% glucose	0.1775	54	0.772	90
S440	P45	Recovery from stationary phase: time course (III)	Escherichia coli str. K-12 substr. MG1655	Ecoli_Late Recovery in LB T3	GSM99127		Normal growth		1		LB			0.2% glucose	0.7713	89	0.3392	76
S441	P45	Recovery from stationary phase: time course (III)	Escherichia coli str. K-12 substr. MG1655	Ecoli_Late Recovery in LB T4	GSM99128		Normal growth		1		LB			0.2% glucose	-0.1293	29	0.2809	73
S442	P45	Recovery from stationary phase: time course (III)	Escherichia coli str. K-12 substr. MG1655	Ecoli_Late Recovery in LB T5	GSM99129		Normal growth		1		LB			0.2% glucose	-0.1267	34	-0.08689	38
S443	P45	Recovery from stationary phase: time course (III)	Escherichia coli str. K-12 substr. MG1655	Ecoli_Late Recovery in LB T6	GSM99130		Normal growth		1		LB			0.2% glucose	-0.2373	25	0.01338	52
S444	P45	Recovery from stationary phase: time course (III)	Escherichia coli str. K-12 substr. MG1655	Ecoli_Late Recovery in LB T7	GSM99131		Normal growth		1		LB			0.2% glucose	-0.4109	18	0.1074	61
S445	P46	Recovery from stationary phase: time course (IV)	Escherichia coli str. K-12 substr. MG1655	Ecoli_Recovery in 10mM Na-P T1	GSM99157				0.5		Na-P buffer			0.2% glucose	0.5747	84	0.6102	85
S446	P46	Recovery from stationary phase: time course (IV)	Escherichia coli str. K-12 substr. MG1655	Ecoli_Recovery in 10mM Na-P T2	GSM99158				0.5		Na-P buffer			0.2% glucose	0.6855	88	0.5443	82
S447	P46	Recovery from stationary phase: time course (IV)	Escherichia coli str. K-12 substr. MG1655	Ecoli_Recovery in 10mM Na-P T3	GSM99159				0.5		Na-P buffer			0.2% glucose	0.8143	89	0.562	83
S448	P46	Recovery from stationary phase: time course (IV)	Escherichia coli str. K-12 substr. MG1655	Ecoli_Recovery in 10mM Na-P T4	GSM99160				0.5		Na-P buffer			0.2% glucose	0.8758	91	0.5576	82
S449	P46	Recovery from stationary phase: time course (IV)	Escherichia coli str. K-12 substr. MG1655	Ecoli_Recovery in 10mM Na-P T5	GSM99161				0.5		Na-P buffer			0.2% glucose	0.7941	90	0.4442	77
S450	P46	Recovery from stationary phase: time course (IV)	Escherichia coli str. K-12 substr. MG1655	Ecoli_Recovery in 10mM Na-P T6	GSM99162				0.5		Na-P buffer			0.2% glucose	1.276	94	0.5114	79
S451	P46	Recovery from stationary phase: time course (IV)	Escherichia coli str. K-12 substr. MG1655	Ecoli_Recovery in 10mM Na-P T7	GSM99163				0.5		Na-P buffer			0.2% glucose	0.8591	88	0.8115	88
S452	P47	Ampicillin treatment: time course	Escherichia coli str. K-12 substr. MG1655	Ecoli_Ampicillin treatment T1	GSM99081						M9			0.2% glucose	-0.3321	18	-0.257	27
S453	P47	Ampicillin treatment: time course	Escherichia coli str. K-12 substr. MG1655	Ecoli_Ampicillin treatment T2	GSM99082						M9			0.2% glucose	-0.4142	10	-0.2599	23
S454	P47	Ampicillin treatment: time course	Escherichia coli str. K-12 substr. MG1655	Ecoli_Ampicillin treatment T3	GSM99083						M9			0.2% glucose	0.05219	61	-0.1649	27
S455	P47	Ampicillin treatment: time course	Escherichia coli str. K-12 substr. MG1655	Ecoli_Ampicillin treatment T4	GSM99084						M9			0.2% glucose	-0.21	20	0.08224	64
S456	P47	Ampicillin treatment: time course	Escherichia coli str. K-12 substr. MG1655	Ecoli_Ampicillin treatment T5	GSM99085						M9			0.2% glucose	-0.2614	19	-0.2838	18
S457	P47	Ampicillin treatment: time course	Escherichia coli str. K-12 substr. MG1655	Ecoli_Ampicillin treatment T6	GSM99086						M9			0.2% glucose	-0.2493	20	-0.2717	19
S458	P48	Anaerobic growth (II)	Escherichia coli str. K-12 substr. MG1655	Ecoli_Anaerobic growth in M9 + glucose + fumarate,reference Genomic DNA T1	GSM99181				0.05		M9				-0.7353	12
S459	P48	Anaerobic growth (II)	Escherichia coli str. K-12 substr. MG1655	Ecoli_Anaerobic growth in M9 + glucose + fumarate,reference Genomic DNA T2	GSM99182				0.05		M9				-1.026	7
S460	P48	Anaerobic growth (II)	Escherichia coli str. K-12 substr. MG1655	Ecoli_Anaerobic growth in M9 + glucose + fumarate,reference Genomic DNA T3	GSM99183				0.05		M9				-0.6857	20
S461	P48	Anaerobic growth (II)	Escherichia coli str. K-12 substr. MG1655	Ecoli_Anaerobic growth in M9 + glucose + fumarate,reference Genomic DNA T4	GSM99184				0.05		M9				-0.495	17
S462	P48	Anaerobic growth (II)	Escherichia coli str. K-12 substr. MG1655	Ecoli_Anaerobic growth in M9 + glucose + fumarate,reference Genomic DNA T5	GSM99185				0.05		M9				-0.2987	23
S463	P48	Anaerobic growth (II)	Escherichia coli str. K-12 substr. MG1655	Ecoli_Anaerobic growth in M9 + glucose + fumarate,reference Genomic DNA T6	GSM99186				0.05		M9				-0.4752	13
S464	P49	Stationary phase: time course		Ecoli_Stationary phase in LB T1	GSM99211				2.4		LB				-0.005206	53
S465	P49	Stationary phase: time course		Ecoli_Stationary phase in LB T2	GSM99212				2.8		LB				-0.3308	37
S466	P49	Stationary phase: time course		Ecoli_Stationary phase in LB T3	GSM99213				3.1		LB				-0.2377	37
S467	P49	Stationary phase: time course		Ecoli_Stationary phase in LB T4	GSM99214				3.1		LB				-0.1118	46
S468	P49	Stationary phase: time course		Ecoli_Stationary phase in LB T5	GSM99215				3.1		LB				-0.08078	52
S469	P49	Stationary phase: time course		Ecoli_Stationary phase in LB T6	GSM99216				3.1		LB				0.0841	67
S470	P50	Gamma radiation treatment: time course	Escherichia coli str. K-12 substr. MG1655	Ecoli_Gamma treatment T1	GSM99199		Transient arrest								0.0981	59	-0.02766	39
S471	P50	Gamma radiation treatment: time course	Escherichia coli str. K-12 substr. MG1655	Ecoli_Gamma treatment T2	GSM99200		Transient arrest								0.1358	70	0.006074	50
S472	P50	Gamma radiation treatment: time course	Escherichia coli str. K-12 substr. MG1655	Ecoli_Gamma treatment T3	GSM99201		Transient arrest								-0.06501	41	-0.1155	31
S473	P50	Gamma radiation treatment: time course	Escherichia coli str. K-12 substr. MG1655	Ecoli_Gamma treatment T4	GSM99202		Transient arrest								0.346	83	0.1014	56
S474	P50	Gamma radiation treatment: time course	Escherichia coli str. K-12 substr. MG1655	Ecoli_Gamma treatment T5	GSM99203		Transient arrest								0.2513	83	0.004979	47
S475	P51	gyrA parC double mutant response to norfloxacin treatment: time course (II)	Escherichia coli str. K-12 substr. MG1655	Ecoli_gyrArparCr_Norfloxacin (50 ug/ml) treatment T1 (2min.)	GSM99152		Transient arrest				LB	Norfloxacin (50 ug/ml)			-0.991	1	0.8262	98
S476	P51	gyrA parC double mutant response to norfloxacin treatment: time course (II)	Escherichia coli str. K-12 substr. MG1655	Ecoli_gyrArparCr_Norfloxacin (50 ug/ml) treatment T2 (5min.)	GSM99153		Transient arrest				LB	Norfloxacin (50 ug/ml)			0.918	99	0.7243	98
S477	P51	gyrA parC double mutant response to norfloxacin treatment: time course (II)	Escherichia coli str. K-12 substr. MG1655	Ecoli_gyrArparCr_Norfloxacin (50 ug/ml) treatment T3 (10min.)	GSM99154		Transient arrest				LB	Norfloxacin (50 ug/ml)			0.06305	68	0.3897	90
S478	P51	gyrA parC double mutant response to norfloxacin treatment: time course (II)	Escherichia coli str. K-12 substr. MG1655	Ecoli_gyrArparCr_Norfloxacin (50 ug/ml) treatment T4 (20min.)	GSM99155		Transient arrest				LB	Norfloxacin (50 ug/ml)			0.8458	93	1.793	98
S479	P51	gyrA parC double mutant response to norfloxacin treatment: time course (II)	Escherichia coli str. K-12 substr. MG1655	Ecoli_gyrArparCr_Norfloxacin (50 ug/ml) treatment T5 (30min.)	GSM99156		Transient arrest				LB	Norfloxacin (50 ug/ml)			0.04201	64	0.9565	96
S480	P52	Enterohemorrhagic Escherichia coli response to epinephrine, norepinephrine, and indole	E. coli O157:H7	E coli O157:H7 w/t LB-Glu with 0.1%DMF 7 hr biofilm cells	GSM129073						LB			0.2% glucose	129.1	52	163.8	57
S481	P52	Enterohemorrhagic Escherichia coli response to epinephrine, norepinephrine, and indole	E. coli O157:H7	E coli O157:H7 w/t LB-Glu with 50uM Epinephrine 7 hr biofilm cells	GSM129074						LB			0.2% glucose	71.4	44	71	44
S482	P52	Enterohemorrhagic Escherichia coli response to epinephrine, norepinephrine, and indole	E. coli O157:H7	E coli O157:H7 w/t LB-Glu with 50uM norepinephrine 7 hr biofilm cells	GSM129075						LB			0.2% glucose	164.1	47	212.8	54
S483	P52	Enterohemorrhagic Escherichia coli response to epinephrine, norepinephrine, and indole	E. coli O157:H7	E coli O157:H7 w/t LB-Glu with 500uM Indole 7 hr biofilm cells	GSM129076						LB			0.2% glucose	217.8	52	201.3	50
